# Supplementary material for: Transcriptomic and functional screening of weapon formation genes implies significance of cell adhesion molecules and female-biased genes in broad-horned flour beetle
Source: PLoS Genet. 2023 Dec 5;19(12):e1011069. doi: 10.1371/journal.pgen.1011069 (PMC10723671; doi:10.1371/journal.pgen.1011069)
Supplement: S2 Table — (CSV) [file pgen.1011069.s002.csv]

gene	gene: annotation	logFC	logCPM	PValue	FDR
jg17521	jg17521: Chitin bind 4 domain containing protein	-8.856966027	9.984912008	1.53E-05	0.00033015
jg8066	jg8066: larval cuticle protein A3A-like	-6.277416061	7.308422206	0.000249997	0.002880539
jg8067	jg8067: cuticular protein CP3	-5.081066699	6.754723381	0.000527529	0.005114148
jg17509	jg17509: skin secretory protein xP2	-4.368795394	5.133371782	5.48E-05	0.000888546
jg11329	jg11329: Chorion peroxidase-like Protein	-4.167639123	6.214715286	0.00022344	0.002652255
jg8591	jg8591: cuticular protein precursor	-4.007195022	7.641400086	0.000304343	0.003357047
jg12786	jg12786: PREDICTED: uncharacterized protein LOC664098	-3.522684434	4.460511902	8.60E-82	7.78E-78
jg2242	jg2242: tetra-peptide repeat homeobox protein 1-like isoform X2	-3.235585116	4.735329613	4.43E-05	0.000752636
jg8492	jg8492: Protein takeout-like Protein	-3.169155728	4.79033949	0.000673543	0.006153738
jg18630	jg18630: alpha-protein kinase 1 isoform X1	-2.74066447	6.020157624	0.003140836	0.019502709
jg4861	jg4861: putative fatty acyl-CoA reductase CG5065	-2.723651125	5.822905295	0.004838939	0.026590648
jg9480	jg9480: skin secretory protein xP2-like isoform X1	-2.69332715	3.624114782	0.000377127	0.003954344
jg390	jg390: cytochrome P450-like protein	-2.678062013	4.392461819	0.003347674	0.020362952
jg4761	jg4761: PREDICTED: uncharacterized protein LOC657853	-2.627094806	5.536361006	0.000706523	0.006371385
jg2231	jg2231: tetra-peptide repeat homeobox protein 1-like	-2.582929921	7.029548056	0.000243834	0.002831168
jg5550	jg5550: general odorant-binding protein 70 isoform X2	-2.575573569	4.405269466	0.001200048	0.009326412
jg6431	jg6431: PREDICTED: uncharacterized protein LOC103314049 isoform X2	-2.438224814	4.783858641	0.002750384	0.017655944
jg16819	jg16819: zinc finger protein 608-like isoform X1	-2.20911047	3.085036094	7.83E-06	0.000194489
jg14513	jg14513: alpha-tocopherol transfer protein-like isoform X2	-2.200635935	6.121506695	0.000740809	0.006634278
jg18813	jg18813: long-chain fatty acid transport protein 4	-2.188612526	3.796870183	0.000523921	0.005090082
jg11695	jg11695: protein unc-13 homolog B	-1.993883887	2.1952781	8.84E-16	1.14E-12
jg15759	jg15759: glucose dehydrogenase [FAD, quinone]	-1.977267972	4.727655367	0.032254355	0.104867234
jg14875	jg14875: cuticular protein analogous to peritrophins 3-D1	-1.976240473	4.433263848	0.006338177	0.03238916
jg15765	jg15765: hypothetical protein TcasGA2_TC033430	-1.948957811	4.502382569	0.005095283	0.027530963
jg6831	jg6831: membrane-bound alkaline phosphatase	-1.902307624	4.127158058	0.031543147	0.103347581
jg2083	jg2083: probable basic-leucine zipper transcription factor I	-1.901175953	3.39189062	0.006399367	0.032573029
jg7611	jg7611: lysosomal-associated transmembrane protein 4B	-1.863423803	5.210444577	0.004329573	0.024521597
jg7146	jg7146: putative chitinase 3-like Protein	-1.855791671	5.480729734	0.004786148	0.026380954
jg8589	jg8589: ras-interacting protein RIP3 isoform X1	-1.789727449	5.544541106	0.00434514	0.024563233
jg15819	jg15819: RIMS-binding protein 2 isoform X4	-1.722026962	1.776241391	0.001108242	0.008839548
jg2068	jg2068: mucin-2 isoform X5	-1.710482017	5.814098148	0.014361564	0.05861929
jg11671	jg11671: collagen alpha-1(V) chain	-1.704195096	1.701408	7.46E-05	0.001134621
jg2808	jg2808: ras-responsive element-binding protein 1 isoform X2	-1.689904864	4.333666836	1.49E-06	5.24E-05
jg4136	jg4136: neural-cadherin isoform X9	-1.621798897	5.170851185	2.52E-08	1.82E-06
jg2243	jg2243: zinc finger protein 512B-like	-1.596241579	2.504523208	0.004752715	0.026324744
jg4831	jg4831: uncharacterized protein BDFB_000457, partial	-1.584652229	5.443756028	0.005388631	0.02872137
jg10331	jg10331: zinc finger homeobox protein 4 isoform X2	-1.579949028	6.183754806	9.90E-12	2.63E-09
jg18171	jg18171: Neurexin-3-like protein	-1.573169521	3.776905876	2.62E-06	7.98E-05
jg19125	jg19125: PREDICTED: uncharacterized protein LOC103314558	-1.553455	2.289518379	9.06E-06	0.000217848
jg14134	jg14134: PREDICTED: uncharacterized protein LOC658382	-1.433301637	4.205668046	0.022066884	0.079806063
jg4121	jg4121: protein still life, isoform SIF type 1 isoform X8	-1.394108405	2.228560511	4.90E-06	0.000133097
jg6250	jg6250: autism susceptibility gene 2 protein isoform X4	-1.390559193	2.849351797	3.89E-07	1.79E-05
jg11854	jg11854: Ank 2 and/or DUF1421 domain containing protein	-1.381964041	5.26179779	3.67E-09	3.69E-07
jg6967	jg6967: serine/arginine repetitive matrix protein 1	-1.374687148	5.80810218	3.99E-40	1.80E-36
jg17932	jg17932: ankyrin repeat and IBR domain-containing protein 1	-1.365283878	3.894230372	1.90E-05	0.000385781
jg2650	jg2650: neurobeachin isoform X1	-1.362229875	4.287222714	2.29E-07	1.15E-05
jg4380	jg4380: PREDICTED: uncharacterized protein LOC100142197 isoform X1	-1.353898276	3.16605712	0.067623136	0.175308474
jg15612	jg15612: optomotor-blind protein isoform X1	-1.336312867	3.748643359	2.61E-14	1.68E-11
jg7581	jg7581: hypothetical protein BDFB_007235, partial	-1.327394339	4.854875697	8.90E-09	7.46E-07
jg19183	jg19183: E3 ubiquitin-protein ligase MYCBP2	-1.327374874	3.531507819	0.000249252	0.002879293
jg15547	jg15547: PREDICTED: uncharacterized protein LOC660047	-1.324678697	3.970045944	0.018436896	0.07021572
jg10924	jg10924: PREDICTED: uncharacterized protein LOC657068 isoform X1	-1.3152426	4.252367652	0.026922467	0.092170218
jg15604	jg15604: putative fatty acyl-CoA reductase CG5065 isoform X2	-1.313713363	3.179513353	0.026175447	0.090365238
jg4596	jg4596: ---NA---	-1.308138748	5.926280583	0.035170289	0.111229113
jg13735	jg13735: sortilin-related receptor	-1.307883166	7.681474621	9.41E-20	2.13E-16
jg15431	jg15431: polycomb group RING finger protein 4	-1.30357412	4.56624586	2.87E-12	1.13E-09
jg5972	jg5972: PREDICTED: uncharacterized protein LOC662585 isoform X23	-1.303510484	5.712646162	1.43E-15	1.62E-12
jg15421	jg15421: nuclear receptor corepressor 1	-1.301806923	5.39749259	4.26E-15	3.50E-12
jg12160	jg12160: hypothetical protein BDFB_001091, partial	-1.289629885	2.870061475	1.55E-08	1.19E-06
jg6252	jg6252: hypothetical protein TcasGA2_TC033984	-1.283544128	5.857351407	2.37E-07	1.19E-05
jg19497	jg19497: ankyrin repeat domain-containing protein 17	-1.283030742	3.874603163	1.64E-11	3.81E-09
jg19556	jg19556: ankyrin repeat domain-containing protein 17	-1.281594775	3.872316448	1.40E-11	3.52E-09
jg2202	jg2202: DNA-directed RNA polymerase I subunit rpa1 isoform X1	-1.28137155	6.016392252	0.029279698	0.097581011
jg9437	jg9437: protein SCAF8 isoform X1	-1.274011542	5.756773434	0.000257346	0.002946444
jg20176	jg20176: zinc finger SWIM domain-containing protein 8	-1.271166268	6.475853626	3.40E-15	3.08E-12
jg2540	jg2540: B-cell lymphoma/leukemia 11B isoform X3	-1.260807654	7.223044531	4.86E-05	0.000812282
jg12082	jg12082: transmembrane protein 132B isoform X2	-1.260733889	3.608466108	5.30E-07	2.33E-05
jg6238	jg6238: serine protease 33	-1.253872925	3.289637315	0.013031217	0.054554369
jg8775	jg8775: hormone receptor 4	-1.251740201	4.556920189	0.009084619	0.041668547
jg17733	jg17733: homeobox protein prospero isoform X1	-1.247019614	4.199560513	2.99E-12	1.13E-09
jg11716	jg11716: Calcium-activated potassium channel slowpoke-like Protein	-1.242870394	3.073597044	4.79E-06	0.000130581
jg13454	jg13454: phosphatase and actin regulator 4-B isoform X2	-1.242430239	5.512852143	1.13E-09	1.31E-07
jg12161	jg12161: uncharacterized protein BDFB_006214, partial	-1.241593907	6.542781177	1.98E-10	3.44E-08
jg12560	jg12560: elongation of very long chain fatty acids protein AAEL008004	-1.240471082	3.655183906	0.008011146	0.038177458
jg11442	jg11442: DNA polymerase theta	-1.236523008	4.050590288	6.31E-07	2.70E-05
jg11461	jg11461: uncharacterized protein BDFB_009540	-1.229170355	6.492599429	2.28E-09	2.42E-07
jg15109	jg15109: Unconventional myosin-XVIIIa-like Protein	-1.224615138	3.612536979	2.56E-08	1.82E-06
jg2707	jg2707: hypothetical protein TcasGA2_TC007951	-1.218340392	3.665043049	7.45E-15	5.61E-12
jg13362	jg13362: disintegrin and metalloproteinase domain-containing protein 11	-1.217481989	1.770153861	1.85E-05	0.00037867
jg1599	jg1599: protein sprouty	-1.21265096	4.378706751	1.28E-07	6.90E-06
jg11636	jg11636: mucin-2	-1.21173433	6.709740262	4.41E-05	0.000752636
jg11456	jg11456: cell wall protein DAN4	-1.208582979	6.256998524	3.05E-05	0.000562123
jg12081	jg12081: transmembrane protein 132B isoform X2	-1.205015464	4.593512753	1.97E-06	6.50E-05
jg19390	jg19390: protein-methionine sulfoxide oxidase Mical	-1.20122267	6.124985678	1.71E-06	5.83E-05
jg18539	jg18539: RE1-silencing transcription factor	-1.193704587	3.57799723	0.014078009	0.057696236
jg17881	jg17881: ADAMTS-like protein 1 isoform X2	-1.189188377	1.74681854	3.60E-05	0.000642183
jg3835	jg3835: optomotor-blind protein isoform X1	-1.185730718	1.924043173	8.57E-09	7.31E-07
jg1112	jg1112: retrovirus-related Pol polyprotein from transposon 17.6	-1.185240787	2.354462309	4.01E-05	0.000701632
jg7560	jg7560: Rap1 GTPase-activating protein 1-like Protein	-1.18301937	5.819262555	5.80E-07	2.50E-05
jg20217	jg20217: optomotor-blind protein isoform X1	-1.169827998	2.026744704	3.09E-07	1.48E-05
jg15816	jg15816: ataxin-2 -like	-1.165729877	6.706557555	5.33E-10	7.53E-08
jg9525	jg9525: uncharacterized protein BDFB_008575, partial	-1.162393223	5.472538507	3.77E-05	0.000665455
jg18178	jg18178: protein disabled isoform X2	-1.156113693	3.330851302	0.000238773	0.002785372
jg10334	jg10334: zinc finger homeobox protein 3-like	-1.155578271	3.025815453	9.59E-07	3.66E-05
jg12195	jg12195: ecdysone-inducible protein E75 isoform X2	-1.147303673	8.423312066	7.09E-05	0.001091001
jg13150	jg13150: patched domain-containing protein 3	-1.139678531	4.567772989	0.008352125	0.039183075
jg2084	jg2084: altered inheritance of mitochondria protein 3	-1.13811709	3.374891724	0.037300621	0.115226817
jg12573	jg12573: PREDICTED: uncharacterized protein LOC657682 isoform X13	-1.132288352	2.790364988	1.40E-06	4.99E-05
jg11697	jg11697: protein unc-13 homolog B isoform X5	-1.126318062	3.45249788	1.68E-06	5.79E-05
jg2112	jg2112: teneurin-m isoform X4	-1.125649455	6.250145313	1.28E-10	2.46E-08
jg20025	jg20025: ankyrin repeat domain-containing protein 17 isoform X7	-1.12495991	5.704981358	1.82E-08	1.36E-06
jg5651	jg5651: senseless isoform X1	-1.124315739	4.237917969	0.000895262	0.007600511
jg15938	jg15938: hypothetical protein TcasGA2_TC030900	-1.124065727	3.24637327	1.69E-07	8.78E-06
jg12360	jg12360: PREDICTED: uncharacterized protein LOC658528	-1.12400197	6.90273598	1.59E-24	4.78E-21
jg9965	jg9965: cactin-like, partial	-1.120122744	4.297846358	2.29E-06	7.19E-05
jg11858	jg11858: mediator of RNA polymerase II transcription subunit 14	-1.117596232	4.062788939	1.11E-07	6.09E-06
jg7579	jg7579: broad-complex isoform X6	-1.117221155	9.100032703	0.000110542	0.001559835
jg5276	jg5276: probable nuclear hormone receptor HR38 isoform X1	-1.1156309	4.000448568	0.011563162	0.049899238
jg11505	jg11505: zinc finger RNA-binding protein	-1.114513526	7.519418581	0.001352548	0.010194828
jg14891	jg14891: ankyrin repeat domain-containing protein 17 isoform X7	-1.112686634	5.553115535	2.23E-10	3.74E-08
jg15108	jg15108: unconventional myosin-XVIIIa isoform X2	-1.104607547	3.844084301	1.21E-05	0.000273304
jg8889	jg8889: alkaline phosphatase isoform X1	-1.10423622	2.092188164	7.25E-05	0.001107779
jg17364	jg17364: venom metalloproteinase 3 isoform X2	-1.104194205	5.079135756	0.029265195	0.097568784
jg9987	jg9987: regulator of G-protein signaling 17 isoform X1	-1.100957553	2.761169762	0.001550018	0.011333803
jg18219	jg18219: ankyrin repeat domain-containing protein 17	-1.100123849	3.668976175	6.04E-09	5.57E-07
jg9143	jg9143: putative U5 small nuclear ribonucleoprotein 200 kDa helicase	-1.098750383	7.079620297	1.56E-07	8.19E-06
jg15190	jg15190: Cytadhesin P30 and/or Acyl transf 3 domain containing protein	-1.098382551	6.157090591	9.45E-08	5.38E-06
jg6282	jg6282: Linker histone domain containing protein	-1.097381425	4.199321699	6.84E-08	4.15E-06
jg18522	jg18522: ankyrin repeat domain-containing protein 17	-1.096470904	3.667851367	7.77E-09	6.83E-07
jg2279	jg2279: extensin-2 isoform X2	-1.095216066	5.223187634	2.41E-15	2.42E-12
jg6591	jg6591: protein split ends isoform X4	-1.092053988	8.792847942	2.43E-06	7.61E-05
jg20337	jg20337: zonadhesin isoform X2	-1.091450961	3.952341952	7.28E-06	0.000182965
jg7499	jg7499: hypothetical protein TcasGA2_TC006727	-1.089230476	3.915410922	1.21E-05	0.000273304
jg11975	jg11975: PREDICTED: uncharacterized protein LOC656585	-1.079911019	7.452657544	0.001537129	0.011276596
jg1424	jg1424: PAS 3 domain containing protein	-1.078611968	3.770882615	9.25E-07	3.56E-05
jg214	jg214: histone H1.2-like	-1.072672406	4.31269831	0.001180993	0.00923257
jg445	jg445: PREDICTED: uncharacterized protein LOC657567 isoform X2	-1.068573823	4.025813886	3.54E-06	0.000101509
jg2832	jg2832: Neural cell adhesion molecule 1-like Protein	-1.068547279	5.088500713	5.26E-08	3.32E-06
jg5519	jg5519: polyhomeotic-proximal chromatin protein isoform X1	-1.068534238	6.769508188	2.15E-10	3.66E-08
jg9135	jg9135: spectrin alpha chain isoform X1	-1.066179856	7.488902258	1.30E-06	4.70E-05
jg5639	jg5639: chromodomain-helicase-DNA-binding protein 7 isoform X1	-1.065276278	8.501450592	4.29E-09	4.17E-07
jg1470	jg1470: PREDICTED: uncharacterized protein LOC103312850	-1.058517825	6.20930762	0.019048615	0.071789468
jg11952	jg11952: PREDICTED: uncharacterized protein LOC657403	-1.057492148	3.721938867	2.41E-11	5.20E-09
jg4758	jg4758: polycomb protein Asx isoform X1	-1.056991764	4.931755929	4.75E-16	8.03E-13
jg4369	jg4369: zinc finger protein 395	-1.05636445	4.925187055	0.000121075	0.001669389
jg16284	jg16284: insulin-like growth factor 2 mRNA-binding protein 1 isoform X5	-1.054749414	5.094279416	1.68E-08	1.28E-06
jg16714	jg16714: Down syndrome cell adhesion molecule-like protein Dscam2 isoform X7	-1.054733344	3.486664447	5.60E-05	0.000904485
jg224	jg224: I-set domain containing protein	-1.053846316	6.69174222	0.000407385	0.004196803
jg10955	jg10955: hypothetical protein TcasGA2_TC034635	-1.051855865	5.897344092	3.24E-08	2.22E-06
jg13367	jg13367: uncharacterized protein BDFB_004921	-1.051080449	3.921134333	1.87E-06	6.23E-05
jg18789	jg18789: I-set domain containing protein	-1.05093329	6.687308046	0.000410905	0.004218658
jg2948	jg2948: histone H1.2-like	-1.050906254	4.340857868	0.001388442	0.010396078
jg17802	jg17802: titin isoform X4	-1.044894931	3.45445851	1.21E-06	4.45E-05
jg6008	jg6008: DNA polymerase epsilon catalytic subunit A	-1.042873207	4.303786361	2.69E-10	4.27E-08
jg2929	jg2929: histone H1.2-like	-1.042650514	4.364491147	0.001259079	0.009676538
jg15548	jg15548: mitogen-activated protein kinase-binding protein 1 isoform X1	-1.040683339	6.358908778	5.67E-10	7.88E-08
jg7388	jg7388: kinesin-like protein unc-104 isoform X5	-1.039960734	6.508615203	5.14E-05	0.000843377
jg19431	jg19431: FH1/FH2 domain-containing protein 3 isoform X5	-1.033015927	6.594214683	9.03E-08	5.20E-06
jg3744	jg3744: 7tm 3 and/or ANF receptor domain containing protein	-1.032301926	4.092353669	1.96E-05	0.000393986
jg17952	jg17952: la-related protein 6	-1.031345145	2.211555473	0.001419938	0.010588075
jg12625	jg12625: titin isoform X2	-1.029438597	9.999407158	5.55E-09	5.17E-07
jg17589	jg17589: Nucleolar protein 4-like Protein	-1.025470073	4.154567424	1.37E-09	1.53E-07
jg4475	jg4475: Regucalcin-like Protein	-1.023065773	3.288529723	0.099423282	0.227098569
jg19416	jg19416: titin isoform X5	-1.022516257	5.290183508	1.76E-11	3.98E-09
jg6295	jg6295: protein jim lovell	-1.021010479	2.430906257	8.08E-07	3.22E-05
jg13245	jg13245: rho GTPase-activating protein 100F isoform X2	-1.020300352	4.253526352	8.43E-05	0.001240452
jg14728	jg14728: actin cytoskeleton-regulatory complex protein PAN1 isoform X2	-1.01686795	5.137305031	7.53E-08	4.42E-06
jg1524	jg1524: CREB-binding protein isoform X3	-1.014982268	6.663612844	7.27E-12	2.12E-09
jg19169	jg19169: potassium voltage-gated channel protein Shab isoform X1	-1.010452183	2.296834018	0.000610618	0.005723354
jg8511	jg8511: decaprenyl-diphosphate synthase subunit 1	-1.009695945	5.330173259	0.036054309	0.113076013
jg3370	jg3370: PREDICTED: uncharacterized protein LOC656611	-1.008097763	6.364041482	8.23E-10	1.03E-07
jg838	jg838: histone H1.2-like	-1.007449471	4.402952981	0.002826998	0.018032578
jg12198	jg12198: ---NA---	-1.007223797	3.296629611	2.41E-05	0.00046842
jg12092	jg12092: protein sidekick isoform X2	-1.005983469	6.973229093	1.37E-13	7.73E-11
jg15733	jg15733: ankyrin repeat domain-containing protein 50 isoform X3	-1.00564307	4.548815388	1.44E-06	5.09E-05
jg7658	jg7658: brefeldin A-inhibited guanine nucleotide-exchange protein 3	-1.002725776	4.315585297	0.000340788	0.003648531
jg5993	jg5993: sister chromatid cohesion protein PDS5 homolog B isoform X1	-1.00112531	6.893376603	2.14E-06	6.86E-05
jg5053	jg5053: transcription factor Sox-3	-1.000880492	5.446892072	1.56E-11	3.71E-09
jg9161	jg9161: unconventional myosin-IXa isoform X1	-0.999165911	5.639976479	2.93E-10	4.57E-08
jg19748	jg19748: fasciclin-1 isoform X2	-0.998693089	4.862768134	2.47E-06	7.61E-05
jg2719	jg2719: otopetrin-2 isoform X1	-0.996598573	2.182285303	1.65E-06	5.69E-05
jg19940	jg19940: fasciclin-1 isoform X2	-0.99630881	4.86386336	2.59E-06	7.93E-05
jg6218	jg6218: WD repeat-containing protein 81 isoform X3	-0.992270535	4.796690747	2.18E-06	6.93E-05
jg14602	jg14602: retrovirus-like pol polyprotein	-0.991631122	3.79477587	0.318910377	0.499921033
jg3998	jg3998: uncharacterized protein BDFB_008205	-0.991121709	8.055587445	0.032645108	0.105871279
jg17577	jg17577: Nucleolar protein 4-like Protein	-0.988873748	4.195651411	6.65E-07	2.81E-05
jg18424	jg18424: apterous a	-0.987982218	2.633976439	3.85E-06	0.000109207
jg892	jg892: ankyrin repeat and BTB/POZ domain-containing protein 2	-0.98613219	5.525572957	0.000148892	0.001943332
jg4766	jg4766: dedicator of cytokinesis protein 9	-0.986082169	5.241716154	0.000420601	0.004297102
jg419	jg419: escargot/snail protein -like	-0.984311405	4.765757894	9.86E-11	1.98E-08
jg16773	jg16773: titin isoform X1	-0.983697886	7.622563019	0.000153743	0.001983748
jg7267	jg7267: trehalase isoform X1	-0.98311058	4.948424899	0.124146591	0.264369164
jg15668	jg15668: serine/threonine-protein kinase BRSK2 isoform X1	-0.982901963	3.629904124	0.000244862	0.002839455
jg11309	jg11309: notch isoform X2	-0.982548997	8.683795732	1.43E-10	2.63E-08
jg11246	jg11246: PREDICTED: uncharacterized protein LOC661294 isoform X2	-0.978953548	6.961608646	5.12E-08	3.26E-06
jg9154	jg9154: uncharacterized protein BDFB_003034, partial	-0.976573003	3.701817079	1.76E-06	5.99E-05
jg15132	jg15132: Ankyrin repeat domain containing protein	-0.976469305	4.67430752	8.23E-05	0.00121889
jg9481	jg9481: angiotensin-converting enzyme 3 precursor	-0.975771146	2.395151545	0.001318957	0.009999974
jg15375	jg15375: phosphatidylinositol 4-kinase alpha isoform X2	-0.972385158	4.883255707	0.000316584	0.003454164
jg5730	jg5730: growth factor receptor-bound protein 14 isoform X4	-0.968795594	6.919128382	5.33E-16	8.03E-13
jg11595	jg11595: E3 ubiquitin-protein ligase HERC2	-0.968665548	4.900526946	9.63E-10	1.18E-07
jg5678	jg5678: protein eyes shut isoform X1	-0.967450231	2.487335433	5.62E-05	0.000906709
jg11216	jg11216: uncharacterized protein BDFB_010546	-0.967201274	8.773430414	6.64E-06	0.000170235
jg14975	jg14975: hypothetical protein EAG_13571	-0.966252415	6.553138397	0.009636201	0.043557939
jg7623	jg7623: myosin heavy chain, muscle isoform X11	-0.963200782	6.854640109	0.000300271	0.003324296
jg11550	jg11550: zinc finger protein 1 isoform X1	-0.9611949	4.486031718	4.23E-05	0.000732107
jg19224	jg19224: PHD finger protein rhinoceros	-0.96084524	6.317144088	7.05E-08	4.25E-06
jg2726	jg2726: Alpha-N-acetylgalactosaminidase-like Protein	-0.960043144	5.233519355	0.018433153	0.07021572
jg14457	jg14457: PREDICTED: uncharacterized protein KIAA1109 isoform X1	-0.957681578	5.260209123	1.90E-10	3.37E-08
jg15447	jg15447: Protein strawberry notch-like protein	-0.956823308	7.942691217	9.23E-09	7.66E-07
jg9117	jg9117: fat-like cadherin-related tumor suppressor homolog isoform X1	-0.956408216	6.032455263	8.81E-07	3.43E-05
jg5996	jg5996: PREDICTED: uncharacterized protein LOC657278	-0.9546402	6.029187146	8.23E-10	1.03E-07
jg3629	jg3629: laminin subunit beta-1	-0.954354776	9.478185648	8.67E-09	7.33E-07
jg1579	jg1579: cadherin-related tumor suppressor	-0.952757694	7.005279185	6.32E-07	2.70E-05
jg11677	jg11677: protein lap4	-0.951024531	7.03877606	1.34E-06	4.82E-05
jg13371	jg13371: rho GTPase-activating protein 21-B isoform X4	-0.950334958	6.424159513	1.01E-09	1.18E-07
jg11725	jg11725: phosphatidylinositol 4-kinase beta	-0.948106932	6.630450993	0.001048645	0.00850824
jg7339	jg7339: cuticle protein 18.7-like	-0.944974277	4.159138083	0.004146072	0.023759153
jg11280	jg11280: protein TANC2 isoform X2	-0.942306861	6.731609407	2.56E-10	4.13E-08
jg15379	jg15379: protein unc-80 homolog isoform X10	-0.942081768	2.197392581	0.006976665	0.034464192
jg9276	jg9276: RNA-binding protein MEX3B	-0.941830158	7.54322451	3.44E-12	1.20E-09
jg3017	jg3017: C3 and PZP-like alpha-2-macroglobulin domain-containing protein 8	-0.940179014	4.415439719	0.000211195	0.002540233
jg2774	jg2774: Protein dachsous-like Protein	-0.939060185	4.252050082	4.72E-07	2.13E-05
jg11639	jg11639: phosphatidylinositol 4-phosphate 3-kinase C2 domain-containing subunit alpha	-0.936168447	5.771746288	3.19E-07	1.52E-05
jg11078	jg11078: homeobox protein araucan isoform X1	-0.929490285	2.212088061	1.55E-05	0.000332652
jg20245	jg20245: ankyrin repeat and BTB/POZ domain-containing protein 2	-0.928728454	5.150636502	0.000550461	0.005283968
jg11656	jg11656: rho guanine nucleotide exchange factor 9 isoform X2	-0.928631263	6.295814925	4.02E-08	2.64E-06
jg7	jg7: tubulointerstitial nephritis antigen-like	-0.92703388	2.977032402	0.02780772	0.094268511
jg10032	jg10032: neurogenic locus protein delta	-0.924275094	6.08399793	2.36E-05	0.000460594
jg13473	jg13473: myelin transcription factor 1 isoform X1	-0.921797669	2.272851648	0.000119426	0.001651689
jg4726	jg4726: venus kinase receptor	-0.920212556	4.744589832	3.06E-06	9.05E-05
jg8800	jg8800: vesicular acetylcholine transporter	-0.919876595	5.475767383	3.44E-06	9.96E-05
jg15141	jg15141: tetratricopeptide repeat protein 28	-0.917884312	5.651293135	1.41E-07	7.53E-06
jg6283	jg6283: histone acetyltransferase KAT6B	-0.915462747	6.266129443	2.02E-12	8.69E-10
jg11394	jg11394: protein sickie isoform X6	-0.914689761	5.591226023	3.71E-06	0.000105959
jg11976	jg11976: PREDICTED: uncharacterized protein LOC656585	-0.914281459	5.240860377	0.008552248	0.039873753
jg10576	jg10576: TPX2 and/or Mitofilin domain containing protein	-0.91370713	4.006920064	0.070767655	0.180613272
jg9149	jg9149: DNA-directed RNA polymerase II subunit RPB1	-0.913691349	3.192064291	0.000431574	0.004371313
jg13452	jg13452: phosphatase and actin regulator 4 isoform X7	-0.912567293	7.622416949	3.66E-13	1.94E-10
jg8032	jg8032: uncharacterized protein BDFB_006702	-0.910824532	2.716565908	0.09712031	0.223524987
jg13255	jg13255: hemocytin isoform X2	-0.910700958	4.083960825	7.85E-07	3.17E-05
jg3700	jg3700: hypothetical protein TcasGA2_TC015699	-0.909891711	7.132253893	1.62E-10	2.93E-08
jg1837	jg1837: Kinesin-like protein CG14535	-0.909188954	4.771280365	7.21E-08	4.27E-06
jg1596	jg1596: hypothetical protein TcasGA2_TC007445	-0.904074871	2.737313907	0.000185944	0.002286429
jg9510	jg9510: centaurin-gamma-1A isoform X1	-0.903301675	5.425786989	7.50E-05	0.001138562
jg3696	jg3696: zonadhesin isoform X2	-0.903171485	3.909979381	1.74E-05	0.0003621
jg13240	jg13240: hypothetical protein TcasGA2_TC012848	-0.901952562	3.405281777	5.15E-05	0.000843377
jg5595	jg5595: nuclear receptor coactivator 2 isoform X1	-0.901944182	6.199108092	6.37E-12	1.92E-09
jg6426	jg6426: unconventional myosin-XV	-0.899795613	5.469417013	1.33E-10	2.50E-08
jg10445	jg10445: roundabout-like protein	-0.899004049	5.124172089	6.22E-08	3.82E-06
jg4569	jg4569: Pou and/or Homeobox domain containing protein	-0.896036513	5.850597496	7.89E-09	6.87E-07
jg3726	jg3726: citron Rho-interacting kinase	-0.895977876	5.838496681	2.95E-09	3.06E-07
jg15321	jg15321: clathrin heavy chain	-0.894630015	8.751845395	1.29E-05	0.000289791
jg7406	jg7406: transcription factor hamlet	-0.894376465	3.241217064	0.000214939	0.002572931
jg6359	jg6359: Ig-like and fibronectin type-III domain-containing protein 1	-0.893704367	4.058404888	0.003962187	0.022942139
jg13818	jg13818: PREDICTED: uncharacterized protein LOC660407 isoform X1	-0.892397294	4.192808367	0.0009415	0.007870488
jg15979	jg15979: Protein son of sevenless-like Protein	-0.890200867	5.720899118	8.69E-07	3.42E-05
jg4854	jg4854: Protein big brother-like Protein	-0.889201249	7.074479076	1.85E-08	1.37E-06
jg14782	jg14782: arginine-glutamic acid dipeptide repeats protein	-0.888402974	6.608329083	9.91E-10	1.18E-07
jg11502	jg11502: KAT8 regulatory NSL complex subunit 1	-0.888350511	4.83139766	0.000231035	0.002728086
jg15472	jg15472: somatomedin-B and thrombospondin type-1 domain-containing protein	-0.886550931	9.871761957	7.73E-12	2.18E-09
jg17454	jg17454: PREDICTED: uncharacterized protein LOC664468 isoform X2	-0.886298596	4.333819682	0.00221127	0.014892732
jg14906	jg14906: kinase D-interacting substrate of 220 kDa isoform X6	-0.885928982	4.606589702	0.005578824	0.029457366
jg15309	jg15309: small G protein signaling modulator 1 isoform X1	-0.88504751	2.324807338	1.91E-05	0.000386089
jg11440	jg11440: ---NA---	-0.884432825	2.453826255	3.63E-05	0.000645531
jg14700	jg14700: mediator of RNA polymerase II transcription subunit 26	-0.883697248	5.281580189	3.05E-05	0.000562123
jg19148	jg19148: disco-interacting protein 2 isoform X6	-0.883528443	6.612829666	7.91E-07	3.17E-05
jg15470	jg15470: somatomedin-B and thrombospondin type-1 domain-containing protein	-0.879149306	10.03984411	4.16E-12	1.39E-09
jg15127	jg15127: myelin regulatory factor isoform X2	-0.876822034	6.63811102	1.58E-05	0.000335977
jg11269	jg11269: disintegrin and metalloproteinase domain-containing protein 10 isoform X2	-0.876212137	6.689546238	1.44E-05	0.000317254
jg2723	jg2723: protein transport protein Sec24A	-0.875330801	6.93691706	2.46E-06	7.61E-05
jg15669	jg15669: low-density lipoprotein receptor-related protein 6	-0.875010042	1.984011555	0.001539058	0.01128102
jg9476	jg9476: nimrod A	-0.873332987	3.8295215	0.001507872	0.011133637
jg4118	jg4118: protein still life, isoforms C/SIF type 2 isoform X11	-0.873286266	3.536114046	6.26E-05	0.000990678
jg10992	jg10992: Potassium voltage-gated channel protein Shaker-like Protein	-0.873167669	2.983957576	3.58E-05	0.000639093
jg15420	jg15420: BTB domain containing protein	-0.871026595	2.884118618	4.20E-07	1.91E-05
jg13752	jg13752: ral GTPase-activating protein subunit beta isoform X1	-0.867751094	6.134608353	6.06E-10	8.18E-08
jg11389	jg11389: neurexin-4 isoform X2	-0.867434471	9.446263103	1.07E-06	4.03E-05
jg13077	jg13077: protein Tob1	-0.865846823	1.912033711	0.001825237	0.012845448
jg17275	jg17275: transcriptional-regulating factor 1 isoform X4	-0.862766365	3.74315767	2.16E-08	1.58E-06
jg7577	jg7577: PREDICTED: uncharacterized protein LOC103314105	-0.862294746	2.256780569	0.000319763	0.00346793
jg13773	jg13773: myb-like protein X	-0.857125547	5.356288158	0.000920614	0.007760441
jg17517	jg17517: semaphorin-1A isoform X2	-0.856251321	5.766452757	1.72E-07	8.88E-06
jg12264	jg12264: zf-C2H2 2 domain containing protein	-0.855766773	6.192801172	4.86E-07	2.16E-05
jg19225	jg19225: F-BAR and double SH3 domains protein 2 isoform X2	-0.854450548	3.355633262	0.002317592	0.015481992
jg4291	jg4291: ---NA---	-0.85350573	1.778196911	0.008939315	0.041085417
jg17693	jg17693: PREDICTED: uncharacterized protein LOC658369 isoform X1	-0.852859547	6.893997912	1.55E-06	5.41E-05
jg17394	jg17394: Anoctamin domain containing protein	-0.852029332	5.545410126	0.000129089	0.001742701
jg2758	jg2758: lutropin-choriogonadotropic hormone receptor isoform X1	-0.850967605	2.499660907	0.017627371	0.068165698
jg5959	jg5959: trafficking protein particle complex subunit 12	-0.850334282	5.457591243	5.07E-07	2.24E-05
jg15822	jg15822: ATP-binding cassette sub-family A member 5	-0.849595976	2.050039027	0.026286198	0.090658378
jg8891	jg8891: collagen and calcium-binding EGF domain-containing protein 1	-0.847973617	3.303117018	0.000408315	0.004201605
jg8176	jg8176: PREDICTED: uncharacterized protein LOC664073 isoform X1	-0.847799471	2.857273555	0.000892669	0.007595024
m1-g19690	m1-g19690: zinc finger SWIM domain-containing protein 6-like	-0.84762606	2.433625336	0.00026185	0.002990447
jg9205	jg9205: bone morphogenetic protein 1 isoform X1	-0.847611995	2.365541446	0.000363153	0.003846275
jg2754	jg2754: echinoderm microtubule-associated protein-like 2 isoform X2	-0.845538991	6.54585232	3.52E-06	0.000101259
jg620	jg620: transcriptional regulator ATRX homolog isoform X1	-0.840847068	4.132521736	2.42E-07	1.20E-05
jg6233	jg6233: PREDICTED: uncharacterized protein LOC100142139 isoform X3	-0.837549457	3.857628047	2.06E-06	6.65E-05
jg17616	jg17616: AAA 13 domain containing protein	-0.835989072	6.270111654	6.09E-09	5.57E-07
jg11391	jg11391: ras GTPase-activating protein 1	-0.834535513	6.657840003	7.93E-05	0.001188116
jg4378	jg4378: coiled-coil domain-containing protein AGAP005037-like isoform X1	-0.834438885	3.272578634	1.60E-05	0.000339052
jg15402	jg15402: chloride channel protein 2 isoform X1	-0.833084804	5.078230086	4.09E-09	4.07E-07
jg18881	jg18881: PREDICTED: uncharacterized protein LOC660397	-0.831170281	2.045343989	0.000455722	0.004525339
jg18132	jg18132: cAMP-regulated phosphoprotein 21	-0.830862406	4.766752749	5.09E-07	2.24E-05
jg11412	jg11412: nose resistant to fluoxetine protein 6	-0.830470866	2.861981635	0.058611911	0.158821072
jg14580	jg14580: ephrin type-B receptor 1-B isoform X2	-0.829358538	8.112458119	5.74E-07	2.49E-05
jg4382	jg4382: coiled-coil domain-containing protein AGAP005037 isoform X6	-0.829122879	4.100994383	1.07E-05	0.000247659
jg12299	jg12299: cuticle protein 18.7	-0.827382461	3.057567184	0.070764489	0.180613272
jg7651	jg7651: E3 ubiquitin-protein ligase UBR3	-0.827148154	5.338060746	7.58E-06	0.00018997
jg8241	jg8241: RRM 1 domain containing protein	-0.826823478	3.915496269	0.007823833	0.037442629
jg19415	jg19415: titin isoform X10	-0.82519196	8.968946351	0.000640053	0.005934972
jg14472	jg14472: zinc finger protein castor homolog 1-like	-0.823866763	6.735340882	1.36E-08	1.07E-06
jg15192	jg15192: small nuclear ribonucleoprotein Sm D3	-0.82374835	4.161421367	0.006485549	0.032812635
jg20489	jg20489: uncharacterized protein LOC114927934	-0.823368893	3.522445599	0.124732242	0.265232476
jg13746	jg13746: myotubularin-related protein 13 isoform X2	-0.8227122	5.435750907	4.01E-07	1.83E-05
jg14468	jg14468: vinculin isoform X1	-0.822257649	7.521668166	0.000203079	0.002455681
jg2661	jg2661: PREDICTED: uncharacterized protein LOC658498	-0.821361898	6.350186136	7.23E-08	4.27E-06
jg5225	jg5225: multiple epidermal growth factor-like domains protein 8	-0.821354282	4.644349279	4.30E-05	0.000744333
jg11159	jg11159: protocadherin 15	-0.820717183	8.004094682	1.55E-06	5.40E-05
jg4366	jg4366: regulating synaptic membrane exocytosis protein 2 isoform X1	-0.820560309	3.563200968	4.98E-05	0.000825604
jg5994	jg5994: PREDICTED: uncharacterized protein LOC657278	-0.820528967	5.650032108	4.72E-10	6.89E-08
jg4851	jg4851: Protein big brother-like Protein	-0.819092981	6.154548623	6.57E-08	4.01E-06
jg15758	jg15758: glucose dehydrogenase [FAD, quinone]	-0.818890473	2.616176004	0.116515688	0.253348359
jg15245	jg15245: zinc finger protein 729 isoform X1	-0.817442882	6.192628959	6.96E-09	6.23E-07
jg2737	jg2737: ankyrin repeat and sterile alpha motif domain-containing protein 1B isoform X3	-0.817126729	5.336339218	1.92E-05	0.00038678
jg13035	jg13035: CD63 antigen-like	-0.81664931	3.363168273	0.075489197	0.188931872
jg5481	jg5481: glutamate synthase 1 [NADH], chloroplastic isoform X1	-0.816497374	5.467065779	0.001191648	0.009290313
jg19091	jg19091: palmitoyltransferase ZDHHC1	-0.816224886	5.58981327	6.62E-07	2.81E-05
jg18164	jg18164: bromodomain adjacent to zinc finger domain protein 1A isoform X1	-0.815258592	6.050482423	2.67E-05	0.000508886
jg11245	jg11245: adenomatous polyposis coli protein-like	-0.815218319	2.577752495	6.79E-05	0.001055408
jg3988	jg3988: FA desaturase domain containing protein	-0.81444247	2.756696538	0.024000751	0.084998744
jg17086	jg17086: myosin-I heavy chain	-0.813892897	5.048425013	3.16E-06	9.23E-05
jg7346	jg7346: protein Gawky isoform X1	-0.813571061	8.868886967	2.14E-05	0.000423573
jg11083	jg11083: homeobox protein caupolican	-0.812988855	4.725543015	7.41E-10	9.57E-08
jg8264	jg8264: probable JmjC domain-containing histone demethylation protein 2C isoform X1	-0.812867373	7.529772284	2.63E-11	5.53E-09
jg8580	jg8580: PREDICTED: uncharacterized protein LOC103315204	-0.812804133	2.1548823	0.001042003	0.008483275
jg8467	jg8467: Sterile alpha motif domain-containing protein 5-like Protein	-0.810974879	2.227290575	5.97E-06	0.000156064
jg17108	jg17108: nephrin isoform X2	-0.805535918	2.991020258	0.002563282	0.016776326
jg19433	jg19433: FH1/FH2 domain-containing protein 3-like	-0.80505192	2.924497892	0.001264885	0.009703892
jg10978	jg10978: actin, muscle	-0.804988957	6.482764339	0.027816767	0.094268511
jg8843	jg8843: ---NA---	-0.804457547	3.093158359	5.97E-05	0.000950761
jg17838	jg17838: PREDICTED: pikachurin	-0.804204585	4.958072477	7.73E-05	0.001169303
jg4712	jg4712: multidrug resistance-associated protein 4	-0.803416757	2.803221724	0.045726685	0.13278572
jg6004	jg6004: influenza virus NS1A-binding protein	-0.802844954	7.818335814	0.00040194	0.004150168
jg5754	jg5754: ---NA---	-0.801872639	4.27869319	0.00095057	0.007902485
jg9015	jg9015: furin-like protease 2	-0.800187217	4.639462687	2.01E-06	6.53E-05
jg2766	jg2766: protein dachsous	-0.797443484	5.417682187	1.01E-05	0.00023793
jg15471	jg15471: uncharacterized protein LOC111421598	-0.796675488	3.949760021	0.003499052	0.02103453
jg13049	jg13049: ---NA---	-0.795330767	2.034799577	0.000272978	0.003090853
jg5671	jg5671: fibronectin type-III domain-containing protein 3A isoform X1	-0.793961564	4.326370883	1.76E-05	0.000364523
jg5574	jg5574: serine protease P146	-0.793306695	7.696183378	4.01E-10	5.95E-08
jg11248	jg11248: PH-interacting protein	-0.793072259	5.202320887	0.000486662	0.004779438
jg6143	jg6143: hydroxymethylglutaryl-CoA lyase, mitochondrial	-0.792646456	3.061327423	4.95E-06	0.000133677
jg5796	jg5796: zinc finger protein 236-like	-0.790495177	2.8727856	1.91E-05	0.000386089
jg12438	jg12438: uronyl 2-sulfotransferase	-0.789651124	2.340817267	0.040919594	0.123044459
jg4727	jg4727: patronin isoform X1	-0.789265081	6.88557996	2.94E-05	0.00054796
jg5297	jg5297: afadin isoform X6	-0.788038981	4.124854066	0.001444517	0.010744784
jg5438	jg5438: hypothetical protein TcasGA2_TC013934	-0.787144019	3.257489074	0.000439663	0.004423532
jg15469	jg15469: voltage-dependent calcium channel subunit alpha-2/delta-3	-0.785227747	6.231846832	0.000569336	0.005426392
jg5738	jg5738: mediator of RNA polymerase II transcription subunit 12 isoform X3	-0.782696527	7.463110778	3.10E-07	1.48E-05
jg8018	jg8018: monocarboxylate transporter 12 isoform X2	-0.781661221	6.978542592	2.80E-07	1.36E-05
jg9101	jg9101: trypsin-7-like	-0.781246469	6.154496455	0.509564894	0.675869914
jg15507	jg15507: fatty acyl-CoA reductase -like	-0.780439144	4.543924804	0.144556187	0.292966773
jg12135	jg12135: peroxisomal acyl-coenzyme A oxidase 3	-0.778744	4.694756693	5.51E-06	0.000144793
jg15704	jg15704: Copper-transporting ATPase 1-like Protein	-0.777932559	6.722383115	2.67E-09	2.81E-07
jg15781	jg15781: serine protease H164	-0.776190337	4.337895935	0.002647544	0.017215698
jg10006	jg10006: protein trachealess isoform X1	-0.774811888	2.561899512	0.000227398	0.002692168
jg4743	jg4743: YTH domain-containing family protein 3 isoform X5	-0.771489103	4.21404576	0.002316922	0.015481992
jg19400	jg19400: ---NA---	-0.771029267	2.209487386	0.001210807	0.009376495
jg11672	jg11672: hypothetical protein TcasGA2_TC002065	-0.770953173	5.481821814	1.16E-09	1.31E-07
jg19401	jg19401: insulin-like growth factor-binding protein complex acid labile subunit	-0.770770571	7.655497352	1.85E-05	0.00037862
jg11589	jg11589: homeobox protein B-H1-like	-0.770029311	6.048303291	4.65E-12	1.45E-09
jg15910	jg15910: serine/threonine-protein kinase SIK3	-0.769726828	2.851366769	0.000744263	0.006652037
jg11977	jg11977: ---NA---	-0.769058854	3.295980865	0.039438153	0.119824688
jg9146	jg9146: forkhead box protein O isoform X1	-0.768445383	4.136189285	1.49E-05	0.000322657
jg10551	jg10551: serine/threonine-protein kinase SMG1	-0.767906896	4.704102035	1.76E-05	0.000364523
jg13579	jg13579: putative RNA-directed DNA polymerase from transposon X-element-like protein	-0.767758821	1.851166083	0.192834211	0.357262957
jg1953	jg1953: LRR 8, and/or I-set domain containing protein	-0.767588952	4.166353498	0.000209966	0.002528815
jg7864	jg7864: E3 ubiquitin-protein ligase AMFR isoform X2	-0.764500572	5.880536624	0.000132432	0.00176935
jg19149	jg19149: disco-interacting protein 2 isoform X3	-0.764171387	2.227238583	0.001164707	0.009152719
jg2166	jg2166: SH3 and multiple ankyrin repeat domains protein 3 isoform X1	-0.762562538	5.994944087	4.83E-07	2.16E-05
jg17851	jg17851: transient receptor potential cation channel trpm isoform X6	-0.761726822	4.085323712	2.11E-05	0.000420196
jg1668	jg1668: Low-density lipoprotein receptor-related protein 4-like Protein	-0.761105285	4.783848833	8.42E-05	0.001240157
jg4130	jg4130: neural-cadherin isoform X10	-0.760828123	5.129015648	0.000848028	0.007336148
jg2270	jg2270: hypothetical protein BDFB_001144	-0.760245312	2.432521286	0.112346864	0.246585146
jg15485	jg15485: LIM/homeobox protein Lhx5 isoform X1	-0.760016797	3.796444128	0.044788803	0.131107569
jg15139	jg15139: lamin Dm0	-0.759273407	7.727357674	4.43E-06	0.000121854
jg19422	jg19422: epidermal growth factor receptor isoform X1	-0.758547384	7.069830203	9.51E-06	0.000226101
jg11927	jg11927: structural maintenance of chromosomes protein 3	-0.757837971	8.227845208	1.51E-08	1.17E-06
jg17925	jg17925: focal adhesion kinase 1 isoform X1	-0.757643744	6.764168292	2.96E-05	0.000549271
jg4821	jg4821: Putative inorganic phosphate cotransporter-like Protein	-0.755479064	1.929345676	0.012897151	0.054232791
jg12346	jg12346: calmodulin-binding transcription activator 2 isoform X3	-0.755407589	4.148449779	1.98E-05	0.000396907
jg15184	jg15184: putative fatty acyl-CoA reductase CG5065	-0.754529694	5.788031269	0.004036873	0.023227427
jg2951	jg2951: histone H2A	-0.754278598	5.715818501	0.017737604	0.068416471
jg8756	jg8756: lipoma HMGIC fusion partner homolog	-0.753252075	2.291051782	0.003380326	0.020520166
jg475	jg475: phospholipid scramblase 2 isoform X2	-0.75203572	3.351841187	0.00016324	0.002070836
jg19523	jg19523: mediator of RNA polymerase II transcription subunit 26	-0.75181175	3.179105117	0.004937599	0.026887769
jg5183	jg5183: neuroligin-1 isoform X1	-0.751194224	2.951444719	0.000425256	0.004331576
jg7523	jg7523: roundabout homolog 2	-0.750299195	2.068601493	0.006624632	0.033249897
jg15595	jg15595: TBC1 domain family member 1 isoform X2	-0.748708697	6.428590586	5.37E-07	2.35E-05
jg1477	jg1477: uncharacterized protein BDFB_004147	-0.748414403	7.763309161	3.89E-08	2.58E-06
jg12295	jg12295: Attractin-like protein 1	-0.748408785	6.713487946	1.53E-05	0.00033044
jg1779	jg1779: signal-induced proliferation-associated 1-like protein 2	-0.748170464	7.583109519	1.71E-06	5.83E-05
jg15123	jg15123: transformation/transcription domain-associated protein	-0.74630325	4.261575931	3.12E-06	9.15E-05
jg7422	jg7422: class A basic helix-loop-helix protein 15	-0.745391702	3.7190303	0.077039883	0.191173043
jg19437	jg19437: transient receptor potential cation channel subfamily A member 1 isoform X1	-0.745094349	2.250101798	0.005869804	0.030602743
jg19686	jg19686: uncharacterized protein LOC114927934	-0.744420871	3.728751106	0.143144271	0.291160857
jg1730	jg1730: MAP kinase-activating death domain protein isoform X1	-0.743577341	4.789331669	4.41E-08	2.85E-06
jg14345	jg14345: PREDICTED: titin	-0.742675862	5.1393722	1.84E-05	0.000377592
jg12279	jg12279: PREDICTED: hemicentin-2	-0.740981765	2.742143128	0.001096633	0.008770159
jg17654	jg17654: metastasis suppressor protein 1 isoform X3	-0.740976641	6.636146556	7.70E-05	0.001166362
jg11705	jg11705: progestin and adipoQ receptor family member 4	-0.740848394	4.493477263	9.29E-05	0.001354571
jg18863	jg18863: homeobox protein onecut isoform X2	-0.739501326	3.371884388	0.009468076	0.042969766
jg2711	jg2711: PREDICTED: uncharacterized protein LOC100141693 isoform X6	-0.739278922	6.227557038	5.94E-08	3.71E-06
jg10589	jg10589: glycine-rich protein DOT1	-0.738188528	2.618870308	0.051577087	0.145158441
jg9203	jg9203: heat shock 70 kDa protein cognate 2	-0.737781654	5.241729455	0.086351106	0.206804957
jg8281	jg8281: early growth response protein 1 isoform X1	-0.73742417	3.862679769	0.000538797	0.005195542
jg12788	jg12788: facilitated trehalose transporter Tret1	-0.736820098	3.183217928	0.000454215	0.004524637
jg12232	jg12232: yellow-c precursor	-0.73624024	4.721703272	0.06209287	0.165379862
jg16641	jg16641: heterogeneous nuclear ribonucleoprotein K isoform X1	-0.735691665	6.581532649	1.05E-07	5.81E-06
jg8888	jg8888: formin-like protein 8	-0.733625545	7.651597623	0.013998625	0.057422933
jg13594	jg13594: integrator complex subunit 11	-0.733530758	5.972708836	8.86E-07	3.44E-05
jg8722	jg8722: histone-lysine N-methyltransferase 2C isoform X3	-0.73198504	6.918072693	0.000631958	0.00587468
jg4209	jg4209: DNA N6-methyl adenine demethylase isoform X1	-0.730572182	4.448359535	0.000405453	0.004181664
jg19095	jg19095: pangolin isoform X1	-0.730502521	6.121011437	1.21E-05	0.000273304
jg5957	jg5957: cell growth regulator with RING finger domain protein 1	-0.730078592	3.793152617	0.016061449	0.063745419
jg17342	jg17342: uncharacterized protein BDFB_007747, partial	-0.728982573	7.298390033	5.23E-06	0.000138716
jg19870	jg19870: Cadherin-related tumor suppressor-like Protein	-0.728788116	2.764731899	0.004126464	0.023667639
jg12903	jg12903: rho-related BTB domain-containing protein 2	-0.7286735	7.543243824	2.10E-05	0.000417534
jg6592	jg6592: protein split ends isoform X2	-0.72826892	3.404670286	1.52E-06	5.31E-05
jg10518	jg10518: ---NA---	-0.727864139	2.264397009	0.000380554	0.003981132
jg11572	jg11572: FERM and PDZ domain-containing protein 4 isoform X1	-0.727090099	2.33345974	0.001200215	0.009326412
jg7283	jg7283: mediator of RNA polymerase II transcription subunit 13	-0.727067292	4.648279586	7.55E-07	3.09E-05
jg7580	jg7580: ---NA---	-0.727019421	6.395622725	0.01959611	0.073401813
jg12873	jg12873: disintegrin and metalloproteinase domain-containing protein 12	-0.726833984	6.994895168	3.26E-10	4.92E-08
jg12512	jg12512: GATA-binding factor C-like	-0.725995451	6.885301596	6.45E-09	5.84E-07
jg13564	jg13564: brefeldin A-inhibited guanine nucleotide-exchange protein 1	-0.72556958	6.308640813	0.000928528	0.007812588
jg6959	jg6959: reversion-inducing cysteine-rich protein with Kazal motifs	-0.724998154	6.10220085	4.59E-07	2.08E-05
jg4241	jg4241: E3 ubiquitin-protein ligase MIB1	-0.724716877	5.478636596	1.48E-05	0.000322657
jg19793	jg19793: tubulointerstitial nephritis antigen-like	-0.724286662	4.338498561	0.002876088	0.018268411
jg4292	jg4292: transcription factor 20-like	-0.722979166	5.986634084	1.59E-07	8.33E-06
jg15872	jg15872: MAP/microtubule affinity-regulating kinase 3	-0.722838306	4.765884377	6.66E-05	0.001037254
jg4004	jg4004: PREDICTED: uncharacterized protein LOC103313387 isoform X2	-0.720395613	5.22330243	1.26E-05	0.000283918
jg8993	jg8993: sodium/potassium-transporting ATPase subunit alpha	-0.719814808	6.013731312	0.003538848	0.021211982
jg17566	jg17566: inactive dipeptidyl peptidase 10 isoform X1	-0.71921451	2.120132817	0.004530379	0.025294617
jg9411	jg9411: Fasciclin-1-like Protein	-0.718494835	6.565904636	0.000118042	0.001640077
jg11080	jg11080: homeobox protein araucan isoform X3	-0.717855316	5.867061349	2.55E-08	1.82E-06
jg12926	jg12926: Rho guanine nucleotide exchange factor 10-like Protein	-0.717416915	7.203452489	7.20E-10	9.44E-08
jg6082	jg6082: chitin deacetylase 5 isoform X2	-0.717097571	6.687470266	0.100655126	0.228680986
jg12832	jg12832: Down syndrome cell adhesion molecule isoform X46	-0.716936609	3.194799964	0.000342337	0.00365577
jg17572	jg17572: Nucleolar protein 4-like Protein	-0.715636362	6.225970791	1.17E-06	4.34E-05
jg8388	jg8388: slit homolog 2 protein	-0.715342693	5.763520844	3.69E-05	0.000653804
jg15695	jg15695: Protein takeout-like Protein	-0.714341348	6.746913868	3.36E-05	0.000605138
jg11788	jg11788: probable phospholipid-transporting ATPase IM isoform X3	-0.713688313	6.443280127	0.000306246	0.003373926
jg11893	jg11893: hypothetical protein ILUMI_04897	-0.712705009	3.865003159	2.94E-06	8.81E-05
jg12183	jg12183: C-terminal-binding protein isoform X1	-0.711592233	8.233159039	1.44E-08	1.12E-06
jg9275	jg9275: ---NA---	-0.709802239	2.309413029	0.000851995	0.007344304
jg19434	jg19434: paramyosin, long form	-0.708322758	8.01583352	0.006365562	0.032492387
jg2373	jg2373: allatostatin type b isoform X1	-0.707992861	4.91261499	3.45E-06	9.96E-05
jg14974	jg14974: hypothetical protein TcasGA2_TC034988, partial	-0.707192752	8.938077761	0.155604502	0.309056373
jg11856	jg11856: uncharacterized protein BDFB_007750	-0.706415871	5.621789415	0.000137063	0.00182314
jg15418	jg15418: nuclear receptor corepressor 1	-0.70455683	5.90755488	1.15E-09	1.31E-07
jg11427	jg11427: nuclear hormone receptor FTZ-F1 beta	-0.704419348	7.803373345	0.000896703	0.007601387
jg5515	jg5515: whirlin, partial	-0.704251906	2.11448586	0.003641515	0.021683676
jg13288	jg13288: nesprin-1 isoform X4	-0.703729958	8.846817244	0.000111037	0.001559978
jg12752	jg12752: Dedicator of cytokinesis protein 3-like Protein	-0.70280722	3.237716153	0.001321873	0.010013684
jg18944	jg18944: potassium channel subfamily T member 2 isoform X8	-0.70266097	3.626381267	0.000634669	0.00589382
jg11188	jg11188: Protein purity of essence-like Protein	-0.701987808	5.828093495	6.20E-06	0.000161518
jg19771	jg19771: cuticular protein analogous to peritrophins 3-D1	-0.701970954	4.252188244	0.173515192	0.3318767
jg17321	jg17321: zinc finger SWIM domain-containing protein 4 isoform X1	-0.701818643	6.633070199	2.00E-08	1.47E-06
jg7276	jg7276: UPF0378 protein KIAA0100-like Protein	-0.700910929	4.461279438	1.87E-05	0.000381038
jg19252	jg19252: pollen-specific leucine-rich repeat extensin-like protein 1	-0.700877013	4.132921037	0.056480537	0.154878036
jg9326	jg9326: protein crumbs	-0.69982966	6.363384011	2.73E-05	0.000518172
jg11215	jg11215: Trypsin domain containing protein	-0.697672646	2.350070864	0.005927189	0.030790629
jg4963	jg4963: diacylglycerol kinase eta	-0.696930881	3.295004362	0.001831417	0.012846033
jg1536	jg1536: AT-rich interactive domain-containing protein 2 isoform X1	-0.696503443	7.201956501	0.000147703	0.001930594
jg2655	jg2655: Mab-21 domain containing protein	-0.695736678	6.584764352	4.53E-12	1.45E-09
jg2026	jg2026: brain tumor protein	-0.695656845	8.804622083	1.47E-11	3.59E-09
jg4126	jg4126: DOPA decarboxylase	-0.695338085	4.257841311	0.086545576	0.207036429
jg16119	jg16119: transmembrane protein 161B	-0.694862826	6.570705047	1.13E-10	2.23E-08
jg12213	jg12213: PREDICTED: uncharacterized protein LOC656540	-0.694464162	5.453273608	1.38E-07	7.38E-06
jg19200	jg19200: protein Shroom isoform X4	-0.69374644	7.254246229	9.85E-11	1.98E-08
jg9158	jg9158: protein groucho isoform X2	-0.693348206	5.773897059	0.000187755	0.002301139
jg20324	jg20324: hypothetical protein TcasGA2_TC033506	-0.693188214	4.244139296	0.0159409	0.063406085
jg15863	jg15863: PAT1 domain containing protein	-0.691348121	7.306238855	1.18E-07	6.39E-06
jg12610	jg12610: CUB and/or Ldl recept a domain containing protein	-0.691076638	3.970211183	0.001203176	0.009341398
jg15557	jg15557: Peregrin-like Protein	-0.690531168	6.13235838	7.22E-05	0.001104337
jg15157	jg15157: acetyl-CoA carboxylase isoform X4	-0.689900472	4.53123043	0.009619396	0.04350372
jg12538	jg12538: RNA-binding protein Musashi homolog Rbp6 isoform X4	-0.689023975	3.94152836	0.000158206	0.002026879
jg6030	jg6030: hypothetical protein BDFB_006930	-0.687709746	1.837653662	0.03224201	0.104867234
jg11674	jg11674: inverted formin-2	-0.687380945	3.772707627	0.000500424	0.004893333
jg2170	jg2170: AE binding protein 2	-0.687111051	6.47781321	0.00029908	0.003322128
jg15365	jg15365: Apolipophorins-like protein	-0.686840969	6.235484281	0.000140083	0.001850919
jg7397	jg7397: TAK1-associated binding protein 2 isoform B	-0.686557331	6.604415678	3.19E-10	4.89E-08
jg12138	jg12138: kinesin heavy chain	-0.686045729	8.251688226	5.28E-08	3.32E-06
jg1782	jg1782: Protein WWC2	-0.685539714	2.804007223	0.000455786	0.004525339
jg19083	jg19083: CCR4-NOT transcription complex subunit 1-like Protein	-0.684735635	4.618587388	0.001115987	0.008875048
jg9273	jg9273: protein groucho-1 isoform X1	-0.684380704	6.061677302	4.38E-05	0.000751095
jg2831	jg2831: Neural cell adhesion molecule 1-like Protein	-0.683984968	3.912663228	0.035434385	0.11178569
jg7415	jg7415: ABC transporter G family member 14 isoform X2	-0.683681772	5.894969941	2.31E-05	0.000451825
jg13437	jg13437: cytochrome P450 CYP18A1	-0.683275145	5.129735043	0.00335739	0.020394622
jg8403	jg8403: serum response factor	-0.683205259	5.061002591	0.00021336	0.002562868
jg14143	jg14143: uncharacterized protein BDFB_009532, partial	-0.683094418	6.329037707	0.016853229	0.065819281
jg6303	jg6303: zinc finger with UFM1-specific peptidase domain protein isoform X1	-0.682605722	4.494524867	9.49E-05	0.001380687
jg11681	jg11681: ---NA---	-0.680767096	3.227658633	0.000340852	0.003648531
jg11332	jg11332: uncharacterized protein LOC114328625 isoform X4	-0.678466566	5.132688549	0.013349776	0.055440187
jg7610	jg7610: kelch-like protein 18	-0.678401982	6.490886463	4.59E-09	4.42E-07
jg2945	jg2945: histone H2A	-0.678267122	5.246955046	0.032885723	0.106355238
jg8417	jg8417: heterogeneous nuclear ribonucleoprotein A1, A2/B1 homolog isoform X2	-0.677750362	4.408671633	0.013011274	0.054509947
jg15555	jg15555: jmjC domain-containing histone demethylation protein 1 isoform X1	-0.677456864	3.830173382	0.000116309	0.001618486
jg4187	jg4187: E3 ubiquitin-protein ligase UBR5 isoform X1	-0.677237897	7.015977053	4.31E-06	0.00011932
jg12053	jg12053: homeobox protein slou	-0.676537307	4.191626529	8.18E-06	0.000200512
jg18150	jg18150: 3-ketoacyl-CoA thiolase, mitochondrial	-0.676286594	7.698963416	9.53E-09	7.77E-07
jg7493	jg7493: formin-like protein 7	-0.675661331	5.595638279	7.47E-09	6.63E-07
jg7644	jg7644: dynein heavy chain 3, axonemal	-0.674087214	3.911783739	0.036740972	0.114124691
jg873	jg873: UNC93-like protein isoform X3	-0.67349776	8.280104548	5.39E-09	5.11E-07
jg5988	jg5988: TAF5-like RNA polymerase II p300/CBP-associated factor-associated factor 65 kDa subunit 5L	-0.672759378	5.445063588	1.80E-06	6.07E-05
jg1514	jg1514: dachshund homolog 1 isoform X3	-0.671769863	6.469981946	9.88E-10	1.18E-07
jg973	jg973: neuroligin-4, X-linked	-0.671609849	2.901066917	0.002794302	0.017874444
jg4188	jg4188: hypothetical protein TcasGA2_TC013716	-0.668716262	6.264528827	3.00E-06	8.93E-05
jg7765	jg7765: laminin subunit alpha	-0.666238405	5.711137008	0.004222711	0.024067056
jg19135	jg19135: Metabotropic glutamate receptor 3-like Protein	-0.666133922	7.642573217	9.99E-09	8.07E-07
jg19296	jg19296: ryanodine receptor	-0.665579724	5.190053421	0.004564038	0.025372912
jg15870	jg15870: eukaryotic translation initiation factor 4E transporter isoform X3	-0.665283449	6.293088215	0.000150923	0.001963655
jg17182	jg17182: ---NA---	-0.664016139	2.292007354	0.0099332	0.044610623
jg11680	jg11680: titin-like, partial	-0.663752995	7.913396114	1.27E-13	7.64E-11
jg15826	jg15826: serine/threonine-protein kinase Tao isoform X4	-0.663710268	7.530774427	2.10E-11	4.64E-09
jg13744	jg13744: nuclear receptor coactivator 6	-0.662991559	7.212131875	1.17E-05	0.000269576
jg19153	jg19153: laminin subunit gamma-1 isoform X1	-0.662295333	4.436807524	0.002920424	0.018459097
jg9517	jg9517: cytosolic carboxypeptidase-like protein 5 isoform X1	-0.661155347	6.442667194	9.57E-08	5.41E-06
jg3973	jg3973: transcription elongation factor SPT5	-0.661139266	7.121165491	0.002174894	0.014713476
jg4215	jg4215: Tetraspannin domain containing protein	-0.66041792	2.841098094	9.61E-05	0.001395462
jg14965	jg14965: ---NA---	-0.660405859	3.699257229	0.000143399	0.001879775
jg15972	jg15972: GAS2-like protein 2	-0.660180739	5.858139202	1.14E-05	0.000263747
jg15182	jg15182: zinc transporter ZIP9	-0.659655455	5.621600057	0.000751506	0.006696919
jg19317	jg19317: ankyrin-3 isoform X3	-0.659492456	8.01697119	0.000475992	0.004684816
jg15757	jg15757: glucose dehydrogenase [FAD, quinone]	-0.658611112	6.492015102	0.018613969	0.070687654
jg16310	jg16310: paired isoform X2	-0.656983193	3.396450491	0.000384052	0.003999278
jg1960	jg1960: mucin-5AC isoform X1	-0.656484035	7.053385911	1.03E-05	0.000241031
jg11252	jg11252: CUGBP Elav-like family member 4	-0.655398421	5.435784304	0.001619163	0.011680364
jg12667	jg12667: PREDICTED: uncharacterized protein LOC656417 isoform X2	-0.654890292	2.953165608	0.005215633	0.028098539
jg18428	jg18428: band 7 protein AGAP004871 isoform X6	-0.654426165	4.746081838	7.91E-07	3.17E-05
jg1066	jg1066: cuticle protein 19-like	-0.654075413	4.227946714	0.03398217	0.108609066
jg2174	jg2174: AE binding protein 2	-0.654062168	3.120015391	0.002316745	0.015481992
jg489	jg489: hypothetical protein TcasGA2_TC033506	-0.653565702	4.393722122	0.155494642	0.308906004
jg16668	jg16668: neuropilin and tolloid-like protein 2 isoform X2	-0.653009889	3.162147246	0.004308175	0.024430997
jg9793	jg9793: adhesion G protein-coupled receptor A3	-0.65145921	7.015926083	6.34E-05	0.000999158
jg1629	jg1629: zf-CCCH domain containing protein	-0.649696745	7.996638929	2.29E-12	9.41E-10
jg11896	jg11896: collagen alpha chain CG42342 isoform X27	-0.649609758	5.800061343	0.000320494	0.0034717
jg19180	jg19180: E3 ubiquitin-protein ligase MYCBP2	-0.649045664	3.848071711	0.001220231	0.009438472
jg7871	jg7871: tubulin beta-1 chain	-0.647965217	13.44074735	3.90E-06	0.000109775
jg5690	jg5690: E3 ubiquitin-protein ligase TRIP12 isoform X1	-0.647568605	7.259276246	0.0001127	0.001575542
jg11220	jg11220: kynurenine formamidase	-0.647338087	5.890653132	0.003339831	0.020342604
jg9391	jg9391: hypothetical protein TcasGA2_TC031589, partial	-0.646829602	10.56358191	0.085422497	0.205145111
jg15378	jg15378: phosphatidylinositol 4-kinase alpha isoform X3	-0.645246568	3.931033772	0.000299033	0.003322128
jg11327	jg11327: bumetanide-sensitive sodium-(potassium)-chloride cotransporter	-0.645200267	7.503175336	0.000133978	0.001787356
jg19846	jg19846: zinc finger protein 236-like	-0.644203933	3.854052359	1.97E-05	0.000394782
jg11960	jg11960: peripheral plasma membrane protein CASK isoform X3	-0.643657163	4.271319155	1.99E-06	6.53E-05
jg10519	jg10519: PREDICTED: uncharacterized protein LOC100141615	-0.642949143	3.919125323	1.26E-05	0.000283023
jg12468	jg12468: lachesin isoform X2	-0.642633677	3.795899974	0.000630071	0.005869198
jg16375	jg16375: PREDICTED: uncharacterized protein LOC100141810	-0.641652324	4.974507346	0.026627262	0.09143644
jg8019	jg8019: ---NA---	-0.639590685	3.065485653	0.001957514	0.013484933
jg1675	jg1675: protein kinase C-binding protein NELL1 isoform X2	-0.639228411	4.160804948	0.00170927	0.012202323
jg18421	jg18421: LIM/homeobox protein Lhx2-like isoform X2	-0.638591345	2.804681042	0.000718195	0.006457328
jg1970	jg1970: eyegone isoform X1	-0.637218031	5.847167375	8.18E-06	0.000200512
jg15821	jg15821: Nucleoredoxin-like Protein	-0.636799677	2.873015715	0.002914039	0.018444704
jg3550	jg3550: agrin isoform X13	-0.6365767	6.127808725	0.000348068	0.003699504
jg10378	jg10378: UNC93-like protein MFSD11	-0.635816795	3.002674209	0.076787458	0.190703613
jg16001	jg16001: LIM/homeobox protein Lhx5 isoform X1	-0.635243955	3.617141847	0.078422071	0.193589715
jg11515	jg11515: rab GTPase-activating protein 1-like isoform X3	-0.635063728	7.287975332	2.66E-05	0.000507877
jg19596	jg19596: PREDICTED: uncharacterized protein LOC659628	-0.634852963	4.487562833	3.17E-05	0.000579448
jg15590	jg15590: Calsyntenin-1-like Protein	-0.634750553	11.35276269	3.56E-05	0.000637756
jg15008	jg15008: PREDICTED: uncharacterized protein LOC659628	-0.634422795	4.485284244	3.12E-05	0.000574125
jg2232	jg2232: tetra-peptide repeat homeobox protein 1-like	-0.634211768	7.209484243	0.002204063	0.014877425
jg18182	jg18182: rho guanine nucleotide exchange factor 18 isoform X3	-0.63400879	6.93548443	0.002760453	0.017682928
jg17199	jg17199: trichohyalin isoform X1	-0.633617704	6.261537893	1.24E-05	0.000279652
jg15828	jg15828: BTB domain containing protein	-0.631744607	7.079463329	0.001045944	0.008500061
jg12797	jg12797: PREDICTED: uncharacterized protein LOC664106 isoform X1	-0.631727425	2.582440294	0.007189762	0.035152104
jg11341	jg11341: PH and SEC7 domain-containing protein 1 isoform X2	-0.631456369	6.290270885	0.000119184	0.001651337
jg380	jg380: basement membrane-specific heparan sulfate proteoglycan core protein isoform X25	-0.630672758	7.044997741	5.42E-09	5.11E-07
jg16067	jg16067: ---NA---	-0.630477224	3.103760039	0.001950023	0.013443564
jg11720	jg11720: glutamate-rich protein 2	-0.62998382	3.99287685	0.000220467	0.002627306
jg10613	jg10613: tyrosine-protein phosphatase Lar isoform X1	-0.62985613	7.067138896	0.000529314	0.005122119
jg17488	jg17488: uncharacterized protein BDFB_005903	-0.628159936	2.928135084	0.001236201	0.009516121
jg4750	jg4750: zinc finger protein Xfin isoform X1	-0.626892212	4.23594336	0.000219856	0.002626944
jg9296	jg9296: Protein polybromo-1-like Protein	-0.626714187	8.401176337	0.000972998	0.008051939
jg15450	jg15450: putative mediator of RNA polymerase II transcription subunit 26 isoform X3	-0.626392077	6.709505605	3.05E-08	2.11E-06
jg17661	jg17661: homeobox protein Nkx-2.1	-0.624897932	4.829400447	0.000318927	0.003463023
jg5672	jg5672: neuroligin-4, X-linked	-0.624555008	2.617973753	0.005691364	0.029911902
jg11438	jg11438: zinc finger SWIM domain-containing protein 8-like	-0.624262313	4.796059308	0.001052675	0.008516497
jg19273	jg19273: DNA topoisomerase 2 isoform X1	-0.62419241	9.997963948	0.011321529	0.049067194
jg18274	jg18274: Aldose 1-epimerase-like protein	-0.623609743	7.115519699	5.23E-10	7.51E-08
jg11050	jg11050: membrane-bound transcription factor site-1 protease	-0.623338351	7.149671347	0.000312335	0.003424332
jg7377	jg7377: carboxypeptidase B-like	-0.622719162	5.427605295	0.258436169	0.435254176
jg2727	jg2727: transcription factor SOX-13 isoform X2	-0.622696241	5.833389341	0.007379215	0.035670269
jg19841	jg19841: E3 ubiquitin-protein ligase UBR3	-0.622630527	4.929668111	6.22E-05	0.000985775
jg11751	jg11751: protein Daple	-0.621345766	6.262337435	5.10E-05	0.000839478
jg14471	jg14471: AP-1 complex subunit beta-1	-0.621269383	4.012928434	0.000166818	0.002104422
jg8015	jg8015: Cyclin-T-like Protein	-0.62039951	4.339567664	0.005619095	0.02958365
jg6423	jg6423: homeobox protein unc-4-like isoform X2	-0.619599552	4.74819766	3.90E-05	0.000686917
jg17997	jg17997: Homeobox protein homothorax-like Protein	-0.618740212	6.95561831	9.03E-07	3.49E-05
jg4509	jg4509: Netrin receptor unc-5-like Protein	-0.618705813	4.801225682	1.96E-05	0.000393986
jg15824	jg15824: ATP-citrate synthase isoform X1	-0.617650817	7.996983851	9.66E-05	0.001399786
jg18804	jg18804: histone H2A	-0.616974874	4.389605537	0.051860828	0.145729767
jg19813	jg19813: E3 ubiquitin-protein ligase UBR3	-0.616828038	4.932817951	7.06E-05	0.001087546
jg18296	jg18296: disheveled-associated activator of morphogenesis 1	-0.616413048	6.771689421	0.000591064	0.005586386
jg14709	jg14709: histone-lysine N-methyltransferase eggless	-0.616294758	6.382116659	2.23E-05	0.000439558
jg16118	jg16118: methylthioribose-1-phosphate isomerase	-0.615824148	4.950543322	2.85E-08	2.00E-06
jg11414	jg11414: aminopeptidase p2	-0.615798128	5.620796562	0.000221049	0.002630776
jg11729	jg11729: Sodium- and chloride-dependent GABA transporter ine-like Protein	-0.615735576	3.065342315	0.001069661	0.008615392
jg2140	jg2140: AF4/FMR2 family member 4 isoform X2	-0.615576816	6.811566487	1.27E-06	4.64E-05
jg10954	jg10954: titin isoform X11	-0.615039136	6.827292471	0.001749943	0.012433808
jg18141	jg18141: Synaptotagmin-16-like Protein	-0.614482696	4.109980179	0.045704312	0.13278572
jg4328	jg4328: PREDICTED: uncharacterized protein LOC662374	-0.614057536	3.450704144	0.18476542	0.346313591
jg7366	jg7366: calcium-activated chloride channel regulator 4	-0.614013137	6.489430011	3.68E-07	1.71E-05
jg14776	jg14776: serine/arginine-rich splicing factor 1B	-0.613594876	6.380373966	0.002085068	0.014244291
jg1512	jg1512: RNA-binding protein Rsf1	-0.612781817	5.42682909	0.009330245	0.042557774
jg1793	jg1793: protein ovo isoform X2	-0.612719825	6.824469111	0.001373932	0.010313044
jg11150	jg11150: probable protein S-acyltransferase 23	-0.611787475	3.557076809	0.023376193	0.083308775
jg16188	jg16188: protein quiver isoform X1	-0.611676098	2.299075937	0.000594937	0.005599692
jg15381	jg15381: serine-protein kinase ATM isoform X1	-0.611432727	4.27749011	0.001667938	0.011963915
jg9234	jg9234: liprin-alpha-1 isoform X3	-0.610786838	5.974161898	3.38E-07	1.59E-05
jg18155	jg18155: G protein pathway suppressor 2 isoform X1	-0.610588288	6.79421994	6.04E-10	8.18E-08
jg9776	jg9776: uncharacterized protein BDFB_003206	-0.610573718	6.254253439	0.000449706	0.004489614
jg2452	jg2452: hypothetical protein TcasGA2_TC032821	-0.610470991	5.026977195	0.000868439	0.00743144
jg6410	jg6410: hypothetical protein TcasGA2_TC015245	-0.610358942	9.782538987	0.002512068	0.016512833
jg11860	jg11860: mediator of RNA polymerase II transcription subunit 14	-0.609632738	5.705214196	1.47E-05	0.000322533
jg3552	jg3552: hypothetical protein BDFB_000504	-0.608451912	2.735074971	0.000673501	0.006153738
jg3739	jg3739: Trichoplein and/or EVC2 like domain containing protein	-0.608363079	2.880314203	0.002113454	0.014394723
jg15516	jg15516: activating signal cointegrator 1 complex subunit 3	-0.607992413	5.139449999	2.60E-05	0.000498541
jg2925	jg2925: histone H2A	-0.60713384	4.400453113	0.056871594	0.155495055
jg6248	jg6248: PREDICTED: uncharacterized protein LOC655872 isoform X1	-0.606404476	7.604060962	0.004530176	0.025294617
jg2029	jg2029: ---NA---	-0.606266069	3.717383162	0.001176072	0.009210016
jg19207	jg19207: ecdysone-induced protein 78C isoform X1	-0.606225712	7.541335826	0.186258617	0.34844037
jg9521	jg9521: translation initiation factor eIF-2B subunit beta	-0.606168735	4.589363467	0.000366109	0.003868528
jg211	jg211: histone H2A	-0.605506701	4.398386188	0.053179811	0.148689765
jg13703	jg13703: protein BCL9 homolog	-0.60525475	5.984879743	1.84E-06	6.15E-05
jg4323	jg4323: LIM/homeobox protein Awh-like Protein	-0.605243993	2.805527101	0.002545739	0.016685657
jg11682	jg11682: von Willebrand factor A domain-containing protein 8	-0.605035212	5.367346047	0.000462578	0.004582715
jg296	jg296: PR domain zinc finger protein 1 isoform X1	-0.604860791	3.429625616	0.453137358	0.624896742
jg14964	jg14964: ---NA---	-0.603910089	2.432214136	0.002748213	0.017654539
jg5720	jg5720: E3 ubiquitin-protein ligase MIB2	-0.601745363	5.237983228	0.000128089	0.001736975
jg6671	jg6671: disks large homolog 5	-0.601672248	6.694650375	6.55E-06	0.000169291
jg4205	jg4205: broad-complex core protein isoforms 1/2/3/4/5	-0.601497839	5.033540543	0.00032792	0.003543657
jg13749	jg13749: breast carcinoma-amplified sequence 3 homolog isoform X1	-0.601113474	5.951558872	1.49E-05	0.000322657
jg11857	jg11857: E3 ubiquitin-protein ligase RNF19A	-0.600432568	6.43493757	3.35E-05	0.000605138
jg15486	jg15486: LIM/homeobox protein Lhx5 isoform X1	-0.600240703	4.270902785	0.112398785	0.246610871
jg11518	jg11518: cytochrome P450 4C1	-0.600041799	2.613665342	0.002530662	0.016622973
jg15439	jg15439: zinc finger protein 8	-0.59956724	5.787451442	2.19E-06	6.94E-05
jg18073	jg18073: Papilin-like Protein	-0.599259358	7.875384087	1.65E-05	0.000346628
jg2241	jg2241: myrosinase-binding protein 2	-0.598016411	2.993767723	0.096198843	0.221855822
jg19205	jg19205: Tyrosine-protein kinase Abl-like protein	-0.597382916	6.728425449	4.45E-08	2.85E-06
jg7091	jg7091: segmentation protein Runt	-0.597290247	3.261408518	0.006738891	0.033564574
jg19674	jg19674: Retrovirus-related Pol polyprotein from type-1 retrotransposable element R2-like Protein	-0.596318693	2.755886526	0.01169944	0.050391157
jg19163	jg19163: probable 3',5'-cyclic phosphodiesterase pde-5 isoform X1	-0.595919843	4.68754496	0.000699842	0.006323747
jg5338	jg5338: homeotic protein spalt-major isoform X1	-0.594862011	4.044414193	1.56E-05	0.000333887
jg16161	jg16161: histone H2A	-0.594305122	4.421911819	0.057370119	0.156393226
jg6430	jg6430: adenylosuccinate lyase	-0.594147268	5.742935751	6.42E-10	8.54E-08
jg8132	jg8132: protein PRRC2A isoform X1	-0.593900688	9.060067172	0.00010264	0.001473612
jg1929	jg1929: HLH domain containing protein	-0.593744845	4.547305342	0.005514158	0.029222211
jg4325	jg4325: acetylcholinesterase 1 isoform X1	-0.593608058	3.349555404	0.021786883	0.079173307
jg13483	jg13483: E3 ubiquitin-protein ligase TRIM37 isoform X3	-0.593165015	7.998383875	3.86E-06	0.000109213
jg7449	jg7449: E3 ubiquitin-protein ligase RBBP6 isoform X1	-0.59301399	6.200436508	8.86E-06	0.00021418
jg14927	jg14927: alpha-l1 nicotinic acetyl choline receptor	-0.592980761	12.92286289	0.146458273	0.295563382
jg13825	jg13825: eukaryotic translation initiation factor 4 gamma 2	-0.59223798	10.19699331	1.34E-06	4.82E-05
jg5086	jg5086: microtubule-associated protein futsch	-0.591766413	6.497850608	0.002694303	0.017394697
jg4580	jg4580: zinc finger CCCH domain-containing protein 13	-0.5907306	6.959098263	9.32E-09	7.66E-07
jg3596	jg3596: BTB/POZ domain-containing protein 7	-0.59072196	6.804985394	6.45E-06	0.000167148
jg1756	jg1756: Transmembrane and TPR repeat-containing protein CG31690-like Protein	-0.590720063	4.885737809	0.00309087	0.019280631
jg9124	jg9124: zinc finger protein 532-like	-0.590578069	5.892393855	2.66E-07	1.29E-05
jg9475	jg9475: multiple epidermal growth factor-like domains protein 11	-0.588878578	7.78831389	0.000152022	0.001969971
jg10009	jg10009: protein trachealess isoform X2	-0.588404945	5.435000758	0.001798867	0.012711526
jg16702	jg16702: cAMP-dependent protein kinase type II regulatory subunit isoform X1	-0.588345764	5.870017558	1.60E-05	0.000339052
jg5684	jg5684: GATA-binding factor A	-0.587981706	4.724613067	0.000141649	0.001863726
jg7663	jg7663: ubiquitin carboxyl-terminal hydrolase 31	-0.587562428	3.37196132	0.000368624	0.003886016
jg11268	jg11268: membrane-associated protein Hem	-0.587354956	7.886815137	0.000304244	0.003357047
jg13254	jg13254: vacuolar protein sorting-associated protein 13D isoform X1	-0.586483486	3.691220961	0.00872493	0.04034611
jg3999	jg3999: sn1-specific diacylglycerol lipase alpha-like	-0.586414192	6.373735287	1.04E-06	3.93E-05
jg3360	jg3360: carbohydrate sulfotransferase 11	-0.586383571	4.868271604	0.00241927	0.016030984
jg17183	jg17183: bromodomain adjacent to zinc finger domain protein 2B isoform X1	-0.585001297	7.385643208	2.97E-05	0.000550114
jg14805	jg14805: Lachesin-like Protein	-0.584818746	7.458785123	0.000107928	0.001530103
jg2731	jg2731: ---NA---	-0.584787725	2.292661719	0.008187794	0.038592286
jg7768	jg7768: peptide transporter 2	-0.584656418	3.511820528	0.251734148	0.427406966
jg12296	jg12296: octopamine receptor Oamb isoform X1	-0.584440399	2.302159805	0.015952727	0.063425239
jg15579	jg15579: endothelin-converting enzyme 1 isoform X1	-0.584020711	5.999259485	0.000176852	0.002194276
jg6861	jg6861: ---NA---	-0.583939683	2.225351614	0.00057148	0.005438241
jg12235	jg12235: phosphoinositide 3-kinase regulatory subunit 4	-0.583858495	5.924250434	0.000617055	0.005771733
jg9446	jg9446: histone H2A	-0.583810815	4.41209754	0.057232096	0.156158162
jg13456	jg13456: ankyrin repeat domain-containing protein 29	-0.583421876	2.907351613	0.053603959	0.149369295
jg10779	jg10779: discoidin domain-containing receptor 2	-0.583025356	5.643146934	2.64E-07	1.29E-05
jg14464	jg14464: atrophin-1 isoform X1	-0.58273233	4.883304632	1.47E-05	0.000322533
jg6350	jg6350: protein transport protein Sec31A isoform X1	-0.580890496	6.120884997	0.000531744	0.005138485
jg8405	jg8405: serum response factor homolog	-0.58069041	3.456480724	0.001838158	0.012858577
jg1047	jg1047: collagen alpha-2(IV) chain	-0.580523521	8.809949563	0.015601823	0.062394117
jg11752	jg11752: LIM and senescent cell antigen-like-containing domain protein 1 isoform X2	-0.579745105	6.991541302	2.66E-06	8.05E-05
jg7272	jg7272: zinc finger protein 271	-0.579295145	6.300479379	0.00059889	0.005625087
jg2739	jg2739: twin of eyeless	-0.579194418	3.42742263	0.010409837	0.046132768
jg2716	jg2716: hypothetical protein TcasGA2_TC032883	-0.579049415	4.834151849	0.003832196	0.022420578
jg9640	jg9640: neuromedin-U receptor 2-like isoform X1	-0.578908499	2.251789634	0.01742602	0.067672246
jg13121	jg13121: osiris-like protein precursor	-0.578742568	4.349549693	0.020653555	0.076187358
jg7084	jg7084: NVP-like protein	-0.578002353	5.761047055	0.004445285	0.024942681
jg15913	jg15913: Ubiquitin carboxyl-terminal hydrolase 32-like Protein	-0.577352982	4.728534678	0.000990655	0.008175618
jg12499	jg12499: PREDICTED: uncharacterized protein LOC659947 isoform X1	-0.57707549	8.822404369	8.89E-05	0.001301785
jg4383	jg4383: Coiled-coil domain-containing protein CG32809-like Protein	-0.5764424	3.710521123	0.001634118	0.011767992
jg10459	jg10459: probable WRKY transcription factor protein 1 isoform X1	-0.575328981	2.353690107	0.005040975	0.027302765
jg4307	jg4307: tectonin beta-propeller repeat-containing protein isoform X1	-0.573851682	4.969745269	2.02E-06	6.55E-05
jg6412	jg6412: PREDICTED: uncharacterized protein LOC100142516	-0.573830803	3.418668924	0.000846833	0.007336148
jg6836	jg6836: endonuclease III-like protein 1	-0.573563394	3.023840524	0.003133393	0.019478721
jg11984	jg11984: Protein will die slowly-like protein	-0.573065905	2.700254241	0.006558291	0.033025566
jg19381	jg19381: intersectin-2 isoform X1	-0.57224944	6.613831356	1.97E-09	2.12E-07
jg835	jg835: histone H2A	-0.572248326	4.420666401	0.070075523	0.17950527
jg17532	jg17532: protein CBFA2T3	-0.571889839	3.136872745	0.006780436	0.033715804
jg14572	jg14572: suppressor of sable	-0.571345631	4.405633757	0.000318428	0.003463023
jg7176	jg7176: glycoprotein 3-alpha-L-fucosyltransferase A	-0.570877218	2.956606434	0.14878391	0.299188632
jg19396	jg19396: large proline-rich protein BAG6 isoform X1	-0.570708147	6.836788917	0.001192488	0.009290313
jg17667	jg17667: C1 family cathepsin F10	-0.57041785	7.781820564	1.30E-06	4.70E-05
jg7474	jg7474: ring canal kelch homolog	-0.569862965	7.096151821	0.000276788	0.003122945
jg17529	jg17529: doublesex- and mab-3-related transcription factor A2-like	-0.569808802	4.240206272	0.007875981	0.037612594
jg15475	jg15475: fasciclin-3 isoform X1	-0.568393397	8.611735274	3.10E-06	9.15E-05
jg18896	jg18896: cuticular protein analogous to peritrophins 3-A1 precursor	-0.568164675	8.522030845	0.00110933	0.008840433
jg15864	jg15864: Neural/ectodermal development factor IMP-L2-like Protein	-0.56791691	5.364996519	0.036489954	0.113771678
jg18872	jg18872: paralytic A	-0.567892564	3.340497501	0.020997208	0.077075411
jg8842	jg8842: microtubule-associated protein futsch	-0.567874628	8.40869649	8.47E-06	0.000205512
jg7865	jg7865: E3 ubiquitin-protein ligase AMFR isoform X1	-0.5670107	4.814108673	8.41E-06	0.000204496
jg13836	jg13836: PREDICTED: uncharacterized protein LOC664401	-0.566448381	3.020154301	0.028411652	0.095647962
jg1881	jg1881: Homeodomain-interacting protein kinase 2-like Protein	-0.565858999	7.315013731	2.46E-06	7.61E-05
jg2350	jg2350: HLH domain containing protein	-0.564850687	6.375382587	0.007710478	0.036939234
jg18810	jg18810: Tubulointerstitial nephritis antigen-like	-0.564067088	2.952946044	0.019539948	0.073327897
jg17760	jg17760: hypoxia-inducible factor 1-alpha isoform X2	-0.563621233	6.892266709	0.003445396	0.020831286
jg2670	jg2670: cleavage and polyadenylation specificity factor subunit CG7185	-0.561361734	6.713079301	4.18E-05	0.000726895
jg7442	jg7442: cyclin-dependent kinase 5 activator 1	-0.561356359	5.002741146	0.004915074	0.026813539
jg12340	jg12340: 205 kDa microtubule-associated protein	-0.56097825	9.485182638	3.08E-09	3.17E-07
jg12108	jg12108: PREDICTED: shootin-1	-0.560176912	5.554139135	1.64E-05	0.000344951
jg9412	jg9412: PHD finger protein 14-like Protein	-0.559895208	7.847409676	0.004785658	0.026380954
jg14322	jg14322: ---NA---	-0.559850215	2.803059353	0.000789222	0.006971207
jg3051	jg3051: Putative 115 kDa protein in type-1 retrotransposable element R1DM-like Protein	-0.559775863	1.954046444	0.040287376	0.121622324
jg17713	jg17713: 1-acylglycerol-3-phosphate O-acyltransferase ABHD5-like Protein	-0.558513982	3.518639821	0.000943717	0.007874463
jg11147	jg11147: sodium/hydrogen exchanger 3 isoform X1	-0.558288705	3.963353117	0.008522448	0.039783786
jg6925	jg6925: myosin heavy chain, non-muscle isoform X4	-0.558236381	9.931900904	5.00E-06	0.000134206
jg7576	jg7576: uncharacterized protein BDFB_006066	-0.558088945	4.192011625	0.036607216	0.113940905
jg12496	jg12496: Synapsin-like Protein	-0.556804532	3.90672241	0.004865178	0.026683081
jg11733	jg11733: acid sphingomyelinase-like phosphodiesterase 3b	-0.556726187	2.675825806	0.001398463	0.010453801
jg16930	jg16930: protein distal antenna	-0.556628325	4.866420946	0.00246837	0.01629665
jg16822	jg16822: zinc finger protein 608-like isoform X1	-0.556129097	5.122617522	0.022927656	0.082293907
jg11371	jg11371: Fanconi anemia group D2 protein	-0.555405247	5.455191648	3.16E-05	0.000579448
jg13090	jg13090: PREDICTED: uncharacterized protein LOC658527	-0.55485935	7.048512913	4.83E-05	0.000810383
jg11750	jg11750: WD repeat-containing protein 6	-0.554523216	4.234983411	0.00031606	0.003454164
jg5386	jg5386: transcription factor Sox-21-A	-0.554370547	2.137839628	0.024326085	0.085714624
jg11805	jg11805: tubby-related protein 4	-0.554170263	3.889404128	0.00486479	0.026683081
jg6704	jg6704: ---NA---	-0.553838537	2.874344788	0.044959165	0.131323971
jg12037	jg12037: PHD and/or Treacle domain containing protein	-0.553786004	6.531146248	3.41E-07	1.59E-05
jg5298	jg5298: afadin isoform X3	-0.553132015	7.366564156	1.13E-06	4.21E-05
jg14359	jg14359: guanine nucleotide-binding protein subunit beta-1	-0.552714379	8.704963531	2.43E-05	0.000471072
jg7734	jg7734: low-density lipoprotein receptor-related protein 2	-0.552121395	6.427449181	0.002006654	0.013760564
jg17994	jg17994: homothorax isoform X2	-0.550959536	6.237008621	0.00010423	0.001491714
jg5146	jg5146: PREDICTED: uncharacterized protein LOC660083	-0.550924311	5.433781451	8.96E-06	0.000216113
jg8592	jg8592: adhesive plaque matrix protein isoform X1	-0.550338398	4.417228467	0.010971106	0.047938934
jg18812	jg18812: cyclin-dependent-like kinase 5	-0.549557484	4.785747476	8.35E-05	0.001233745
jg152	jg152: unnamed protein product	-0.549436983	6.126803508	0.156145391	0.309736576
jg19421	jg19421: titin homolog isoform X1	-0.548725152	6.026682771	9.52E-06	0.000226101
jg16801	jg16801: hemicentin-1 isoform X1	-0.548667249	2.890582339	0.001597242	0.011610837
jg9400	jg9400: nicotinic acetylcholine receptor subunit alpha1	-0.548450618	2.723618093	0.018033043	0.069200577
jg8097	jg8097: delta(7)-sterol 5(6)-desaturase erg31	-0.548097508	2.624091991	0.033727505	0.10819447
jg11497	jg11497: RNA polymerase II elongation factor Ell	-0.547402886	6.504827574	0.000783674	0.006948984
jg1578	jg1578: G-protein coupled receptor moody isoform X1	-0.547269635	3.397239676	0.000443358	0.004443035
jg15186	jg15186: PAX-interacting protein 1 isoform X1	-0.547103659	4.816321496	0.000198113	0.00240851
jg10098	jg10098: protein lin-31 isoform X1	-0.546885168	4.500393378	0.001786975	0.012647249
jg12833	jg12833: Down syndrome cell adhesion molecule	-0.545640574	6.392309755	3.17E-05	0.000579448
jg13239	jg13239: uncharacterized protein LOC111511520 isoform X2	-0.54522273	3.917352882	0.026784551	0.091837096
jg17543	jg17543: B1 protein	-0.545222508	6.868625057	0.141892316	0.289422616
jg8577	jg8577: D-beta-hydroxybutyrate dehydrogenase, mitochondrial	-0.544996095	4.985041127	0.000258418	0.002954986
jg14466	jg14466: polycomb complex protein BMI-1-A	-0.543934303	5.111987064	2.00E-07	1.01E-05
jg7931	jg7931: zinc finger MIZ domain-containing protein 1 isoform X1	-0.5436571	6.838887598	0.005900489	0.030715667
jg3972	jg3972: gamma-interferon-inducible lysosomal thiol reductase	-0.542193985	9.799558677	9.67E-07	3.68E-05
jg11514	jg11514: PBC and/or Homeobox KN domain containing protein	-0.542163448	3.712975255	0.001544668	0.011303817
jg8171	jg8171: RYamide receptor	-0.541541986	3.091257499	0.011652381	0.050241448
jg11425	jg11425: ras-related protein Rab-9A	-0.541479387	5.771969192	1.06E-07	5.84E-06
jg11249	jg11249: PREDICTED: uncharacterized protein LOC661447 isoform X1	-0.541220235	7.790646687	0.000678736	0.00618868
jg5981	jg5981: peroxisomal membrane protein PEX13	-0.540335875	4.348631392	0.019675924	0.073614105
jg13716	jg13716: PREDICTED: uncharacterized protein LOC662950 isoform X1	-0.539287629	5.005772576	4.84E-05	0.000810448
jg1027	jg1027: hypothetical protein TcasGA2_TC014604	-0.53717755	2.688099329	0.010716976	0.04721629
jg15277	jg15277: delta-1-pyrroline-5-carboxylate dehydrogenase, mitochondrial	-0.53676793	6.999896858	0.000797766	0.007032941
jg11644	jg11644: DNA replication licensing factor Mcm3	-0.536422162	6.4980286	0.000124652	0.001700564
jg1478	jg1478: visual system homeobox 2 isoform X2	-0.536096136	2.914527817	0.018232607	0.069760546
jg1811	jg1811: MAGUK p55 subfamily member 5-A isoform X2	-0.53512316	7.490184215	0.000102996	0.001476386
jg17790	jg17790: uncharacterized protein LOC100141687	-0.535038115	5.578573426	1.19E-05	0.00027308
jg10555	jg10555: TATA element modulatory factor	-0.534389112	6.797870296	0.000780357	0.006926717
jg7112	jg7112: ankycorbin isoform X1	-0.53349966	4.885144729	6.95E-05	0.001076542
jg6559	jg6559: protein amalgam	-0.533486964	5.413528547	0.000162849	0.002069067
jg12773	jg12773: cuticular protein analogous to peritrophins 1-I	-0.530535156	6.09607742	0.000529484	0.005122119
jg12174	jg12174: trafficking kinesin-binding protein milt isoform X2	-0.530145226	7.056498508	0.000643518	0.005935182
jg8518	jg8518: ecdysone-induced protein 74EF isoform A isoform X1	-0.529266424	1.933462964	0.347811714	0.527314274
jg7667	jg7667: protein asunder	-0.528720203	5.032777365	1.16E-06	4.31E-05
jg9661	jg9661: phosphoinositide 3-kinase adapter protein 1 isoform X1	-0.527977144	6.729580388	5.08E-05	0.000836179
jg12813	jg12813: T-cell leukemia homeobox protein 3-like	-0.527174602	4.965178668	2.05E-05	0.000408732
jg17742	jg17742: dihydrolipoyllysine-residue succinyltransferase component of 2-oxoglutarate dehydrogenase complex, mitochondrial	-0.526912072	5.528870235	0.05603498	0.154053616
jg5491	jg5491: period isoform X3	-0.526503113	2.800294522	0.194609255	0.358939786
jg13783	jg13783: Exportin-5-like Protein	-0.526461213	6.957911524	7.04E-05	0.001086162
jg11499	jg11499: integrator complex subunit 3 homolog	-0.526443021	5.180620107	0.00037604	0.003950385
jg13287	jg13287: helicase ARIP4 isoform X2	-0.526231194	5.312185979	0.000111242	0.001559978
jg9415	jg9415: protein suppressor of hairy wing	-0.526201447	5.606128231	0.003141703	0.019502709
jg14441	jg14441: Double C2-like domain-containing protein beta	-0.525686506	3.306371299	0.003617443	0.02155453
jg18417	jg18417: BTB/POZ domain-containing protein 10	-0.525518228	6.065780805	0.000555762	0.005325072
jg11288	jg11288: PREDICTED: uncharacterized protein LOC100142103	-0.524947864	6.264719748	7.24E-06	0.00018239
jg18576	jg18576: zinc finger protein 2 homolog	-0.524872027	4.2045385	0.024475991	0.086175688
jg6352	jg6352: myb/SANT-like DNA-binding domain-containing protein 4 isoform X1	-0.524607777	4.04125743	0.001092412	0.008744133
jg11222	jg11222: inositol monophosphatase 2-like	-0.524557407	1.782357422	0.430995958	0.605617281
jg7537	jg7537: PREDICTED: uncharacterized protein LOC100142606	-0.524536208	6.03853552	7.75E-05	0.001170035
jg5426	jg5426: dedicator of cytokinesis protein 7	-0.524506535	5.966755264	0.005969455	0.030941962
jg1213	jg1213: nicotinic acetylcholine receptor subunit alpha1	-0.52432991	2.764742627	0.011833641	0.050807445
jg10544	jg10544: hypothetical protein TcasGA2_TC003136	-0.52367675	4.406315733	0.031072064	0.102161692
jg19152	jg19152: Laminin subunit gamma-1-like Protein	-0.523638519	7.469030917	0.006601508	0.033191018
jg8094	jg8094: Lachesin-like Protein	-0.523379438	3.47055215	0.014853271	0.060110887
jg7104	jg7104: Inactive rhomboid protein 1-like Protein	-0.5223476	5.967799128	3.45E-05	0.000620482
jg7116	jg7116: aldehyde dehydrogenase family 3 member B1	-0.521788156	4.144012589	0.389783473	0.566451079
jg14127	jg14127: repetitive proline-rich cell wall protein 1-like	-0.521528519	3.775219989	0.010065035	0.045053897
jg193	jg193: centrosomal protein of 135 kDa	-0.521524758	4.597492858	0.019814274	0.073960489
jg2321	jg2321: E3 ubiquitin-protein ligase HECTD1	-0.521134717	7.426582149	9.66E-06	0.000228784
jg4696	jg4696: multidrug resistance-associated protein 4	-0.520807061	6.084368793	0.000173655	0.002169484
jg15303	jg15303: potassium voltage-gated channel subfamily H member 6 isoform X3	-0.519560663	2.178334405	0.027156719	0.092761526
jg10057	jg10057: metabotropic glutamate receptor 4-like	-0.518841659	2.515662105	0.048607916	0.13917651
jg16342	jg16342: probable Rho GTPase-activating protein CG5521 isoform X1	-0.51768323	6.331434407	0.000183562	0.002265104
jg15515	jg15515: transmembrane protein 145 isoform X2	-0.516830725	2.087138696	0.031225018	0.102590005
jg1751	jg1751: Tyrosine-protein phosphatase Lar-like Protein	-0.515810418	3.109376971	0.019599488	0.073401813
jg18891	jg18891: ELAV-like protein 3 isoform X1	-0.515792493	4.429318933	0.000692271	0.006282545
jg6302	jg6302: Putative inorganic phosphate cotransporter-like Protein	-0.514605054	5.390704715	2.59E-05	0.000496902
jg5726	jg5726: growth factor receptor-bound protein 14 isoform X3	-0.514523262	2.865364368	0.002619131	0.017055467
jg6408	jg6408: (E3-independent) E2 ubiquitin-conjugating enzyme UBE2O	-0.513473154	4.829616758	0.000388471	0.004034123
jg4362	jg4362: nose resistant to fluoxetine protein 6-like	-0.513331681	4.73111996	0.234243451	0.408948996
jg576	jg576: probable ATP-dependent RNA helicase DDX43	-0.512944991	4.693324352	0.016510908	0.064913317
jg17796	jg17796: von Willebrand factor A domain-containing protein 9	-0.512436569	6.596199218	8.10E-09	6.98E-07
jg18897	jg18897: probable chitinase 3	-0.511469204	5.718762355	0.014212759	0.058103218
jg2316	jg2316: vesicular glutamate transporter 1 isoform X1	-0.5111989	4.241324656	0.000448666	0.00448418
jg14967	jg14967: hypothetical protein TcasGA2_TC033506	-0.511182796	3.269847378	0.090998817	0.213451871
jg15780	jg15780: coiled-coil domain-containing protein 136 isoform X1	-0.511109523	7.06628347	0.001714954	0.012223606
jg8090	jg8090: Lachesin-like Protein	-0.510156163	2.33729737	0.034329445	0.109334446
jg2830	jg2830: proteasomal ubiquitin receptor ADRM1 homolog isoform X2	-0.509987437	7.846939144	6.88E-06	0.000175216
jg5223	jg5223: Multiple epidermal growth factor-like domains protein 8	-0.509761992	5.94733432	4.17E-06	0.000116123
jg6858	jg6858: hypothetical protein TcasGA2_TC006619	-0.509741172	3.477404122	0.007235296	0.035279382
jg7674	jg7674: ubiquitin conjugation factor E4 B	-0.509548125	9.141806704	0.001904594	0.013210928
jg6850	jg6850: potassium voltage-gated channel protein Shaw isoform X3	-0.509449414	2.297553746	0.045848324	0.132958669
jg17830	jg17830: helicase SKI2W	-0.509194629	6.710734511	0.00123443	0.009510579
jg13050	jg13050: CUGBP Elav-like family member 1 isoform X1	-0.508795123	6.824940744	0.002423739	0.01604884
jg14366	jg14366: Protein takeout-like Protein	-0.508564202	6.57617576	0.07047001	0.180056847
jg6725	jg6725: lethal(2) giant larvae protein homolog 1 isoform X1	-0.508562819	9.054699014	0.000299736	0.00332244
jg11436	jg11436: alanine--glyoxylate aminotransferase 2-like	-0.508333659	4.644002652	0.076097247	0.189823387
jg6436	jg6436: WW domain-binding protein 2	-0.508027146	6.291155007	0.000333845	0.0035948
jg13736	jg13736: phosphoribosylformylglycinamidine synthase	-0.507933797	5.778736884	0.011986143	0.051284136
jg9937	jg9937: histone-lysine N-methyltransferase, H3 lysine-79 specific	-0.507876101	7.151418153	0.000802234	0.007051711
jg18147	jg18147: hypothetical protein BDFB_004712	-0.507609067	3.158478247	0.016588479	0.065089705
jg16297	jg16297: centrosomal protein of 135 kDa	-0.507000916	3.244119293	0.213688751	0.384333814
jg9222	jg9222: RING finger protein 44	-0.506264356	5.531120513	0.000716688	0.006450191
jg5974	jg5974: protein Cep89 homolog	-0.505894705	2.066999557	0.045177428	0.131646211
jg15195	jg15195: mitochondrial-processing peptidase subunit beta	-0.505732012	8.836333468	1.30E-06	4.70E-05
jg11703	jg11703: 26S proteasome non-ATPase regulatory subunit 4 isoform X2	-0.505017012	9.071631636	0.000496151	0.004862062
jg3736	jg3736: fructose-bisphosphate aldolase	-0.504822453	8.839153815	0.000150981	0.001963655
jg5732	jg5732: serine/threonine-protein kinase mig-15 isoform X3	-0.504693821	7.90374587	7.96E-06	0.000196917
jg17174	jg17174: probable nuclear hormone receptor HR3 isoform X1	-0.504140681	6.186928846	0.290713428	0.471828988
jg2514	jg2514: PREDICTED: uncharacterized protein LOC664293 isoform X2	-0.503724251	7.481465299	2.48E-06	7.62E-05
jg17797	jg17797: PREDICTED: uncharacterized protein LOC103313174	-0.50350731	7.210254712	6.61E-06	0.000170235
jg12036	jg12036: activated CDC42 kinase 1	-0.503334396	6.771105803	4.39E-05	0.000752636
jg1682	jg1682: PREDICTED: uncharacterized protein LOC103312822 isoform X2	-0.503321818	2.532964061	0.011883676	0.050942108
jg7077	jg7077: PREDICTED: uncharacterized protein LOC656535	-0.502928213	4.328709092	0.004786196	0.026380954
jg8106	jg8106: zinc finger protein Noc	-0.501372292	8.852121458	7.76E-05	0.001170035
jg11161	jg11161: probable ATP-dependent RNA helicase YTHDC2 isoform X1	-0.500576775	6.038191766	0.000757461	0.006739552
jg3165	jg3165: synaptogenesis protein syg-2-like	-0.500475015	2.919219093	0.002670919	0.017317891
jg17438	jg17438: mediator of RNA polymerase II transcription subunit 15-like	-0.500324108	3.103380666	0.071283995	0.181521321
jg11445	jg11445: zinc finger protein 239	-0.500306053	3.294686869	0.005820028	0.03041141
jg8038	jg8038: methyl-CpG-binding domain protein 5 isoform X1	-0.500182879	6.883442859	3.59E-06	0.000102618
jg4269	jg4269: Rho guanine nucleotide exchange factor 7-like Protein	-0.498583528	2.606238213	0.025650055	0.089130508
jg7529	jg7529: integrin alpha-PS1 isoform X1	-0.498365899	9.184460017	0.001697258	0.01213233
jg16057	jg16057: hypothetical protein TcasGA2_TC031575	-0.498020372	3.298295061	0.042565054	0.126520182
jg14573	jg14573: TRAF-type zinc finger domain-containing protein 1 isoform X1	-0.497931116	7.779608006	0.010183791	0.045375561
jg16794	jg16794: transcription factor IIIB 90 kDa subunit	-0.497744367	5.623769246	0.000584287	0.005539701
jg8875	jg8875: tiggy-winkle hedgehog protein	-0.497703186	4.611534894	0.000105454	0.001504462
jg20268	jg20268: putative epidermal cell surface receptor isoform X1	-0.497634256	6.626834812	6.05E-05	0.000961074
jg14199	jg14199: protein bric-a-brac 1-like isoform X1	-0.496827551	3.487665461	0.00638495	0.032536266
jg12630	jg12630: ---NA---	-0.496427675	3.516684515	0.001579432	0.011502389
jg6276	jg6276: cGMP-dependent protein kinase, isozyme 2 forms cD4/T1/T3A/T3B isoform X3	-0.496059461	4.543496043	0.003251384	0.019951673
jg5622	jg5622: UDP-glucose:glycoprotein glucosyltransferase isoform X1	-0.494940026	7.846795209	6.92E-06	0.000175678
jg12088	jg12088: sn1-specific diacylglycerol lipase beta-like	-0.494623243	6.962970708	0.003118907	0.019402002
jg6531	jg6531: hypothetical protein TcasGA2_TC034046	-0.494401438	5.309729359	0.002873747	0.018266368
jg12127	jg12127: tetratricopeptide repeat protein 17 isoform X1	-0.494397353	5.044949194	2.30E-05	0.000451825
jg17747	jg17747: C-1-tetrahydrofolate synthase, cytoplasmic isoform X2	-0.494125448	3.574648568	0.025660126	0.089130508
jg14448	jg14448: integrator complex subunit 2	-0.493973799	5.951926041	0.00032183	0.003482005
jg11042	jg11042: LIM/homeobox protein Awh isoform X1	-0.49387278	3.142288059	0.004335883	0.024541967
jg2761	jg2761: sterol regulatory element-binding protein 1	-0.493579769	6.204820098	5.29E-06	0.000139917
jg8624	jg8624: spectrin alpha chain, non-erythrocytic 1 isoform X1	-0.493468104	6.096776671	0.002208143	0.014882755
jg4599	jg4599: LW opsin	-0.493228827	7.142286115	0.017914936	0.068865532
jg15398	jg15398: aminomethyltransferase, mitochondrial-like	-0.493007316	2.693783262	0.052860881	0.148026833
jg10052	jg10052: calcium-dependent secretion activator isoform X7	-0.492734084	3.818060916	0.008498208	0.039765284
jg2136	jg2136: E3 ubiquitin-protein ligase SH3RF1 isoform X1	-0.492287048	7.029005248	0.001941585	0.013405676
jg9137	jg9137: BrkDBD domain containing protein	-0.491899672	3.58795778	0.007303109	0.035460842
jg11721	jg11721: activin receptor type-2A	-0.491842213	7.255533965	0.000364018	0.003850932
jg974	jg974: Neuroligin-3-like Protein	-0.491770733	8.981843636	3.81E-05	0.000672433
jg2877	jg2877: PREDICTED: uncharacterized protein ZC262.2	-0.491470566	5.16196685	9.86E-06	0.000232744
jg16300	jg16300: eyeless isoform X1	-0.491285069	2.554164838	0.062689959	0.166382644
jg7177	jg7177: PREDICTED: uncharacterized protein LOC103313936	-0.490403118	6.641508439	1.47E-05	0.000322533
jg1892	jg1892: beta-amyloid-like protein	-0.490334155	9.431895095	5.73E-05	0.000919933
jg15246	jg15246: PREDICTED: uncharacterized protein LOC657496	-0.490282682	6.289758981	0.00011376	0.001585451
jg5539	jg5539: transcription factor Sp4-like	-0.489937887	5.948030108	3.14E-06	9.20E-05
jg18966	jg18966: BTB/POZ domain-containing protein kctd15-like Protein	-0.489869968	7.684171967	2.50E-07	1.24E-05
jg9262	jg9262: vacuolar protein sorting-associated protein 13C isoform X1	-0.489421112	6.126784756	0.005555633	0.029386374
jg7144	jg7144: chorion peroxidase isoform X2	-0.489405662	5.537832998	0.167702022	0.324332105
jg4678	jg4678: serine protease H143	-0.489205492	2.849196925	0.423045857	0.598443819
jg13183	jg13183: nucleosome-remodeling factor subunit NURF301 isoform X1	-0.489161051	7.876229905	0.002417907	0.016030984
jg16478	jg16478: protein jagged-1b isoform X1	-0.489063186	5.699392188	6.31E-05	0.000996271
jg850	jg850: transcriptional regulator ATRX homolog isoform X3	-0.488579216	6.203060918	2.70E-05	0.000512882
jg7770	jg7770: Peptide transporter family 1-like Protein	-0.488442972	2.593732386	0.022357109	0.080650762
jg17671	jg17671: transmembrane protein 8A	-0.488431532	5.766984944	4.96E-05	0.000823677
jg5971	jg5971: non-lysosomal glucosylceramidase	-0.488121153	6.546822072	0.000649176	0.005973344
jg1625	jg1625: serine/threonine-protein kinase SIK2	-0.487723029	5.902956423	0.000939501	0.007861045
jg8407	jg8407: muscarinic acetylcholine receptor DM1	-0.487317001	3.612695012	0.015001475	0.060521115
jg11368	jg11368: hypothetical protein TcasGA2_TC011199	-0.487295403	2.479804792	0.062708506	0.166382644
jg10317	jg10317: 15-hydroxyprostaglandin dehydrogenase [NAD(+)]-like	-0.486529124	4.615782059	0.001833029	0.012846033
jg8396	jg8396: slit homolog 3 protein	-0.486213045	8.500039837	0.000592046	0.005589829
jg12631	jg12631: TOX high mobility group box family member 4 isoform X2	-0.485939017	8.490394939	1.05E-05	0.000244342
jg13815	jg13815: derriere protein-like	-0.48533968	3.184628937	0.008563347	0.039904934
jg3178	jg3178: nephrin isoform X2	-0.485289872	2.909217026	0.029401684	0.097762058
jg2680	jg2680: head-specific guanylate cyclase	-0.485122482	2.152602141	0.05885704	0.159342091
jg7533	jg7533: kynurenine formamidase	-0.48477182	4.118874982	0.010206301	0.045453469
jg6916	jg6916: wiskott-Aldrich syndrome protein family member 3	-0.48432041	6.237105436	0.000535623	0.005170451
jg16248	jg16248: integrin alpha-PS2 isoform X1	-0.484284842	5.778553748	0.02409796	0.085305258
jg15343	jg15343: TWiK family of potassium channels protein 7	-0.483281293	2.169180367	0.0187786	0.071008542
jg19666	jg19666: protein abrupt isoform X1	-0.482983959	4.050902481	0.005192423	0.028022354
jg10502	jg10502: facilitated trehalose transporter Tret1-like	-0.48297505	8.189232928	0.000129037	0.001742701
jg5958	jg5958: transmembrane protein 245	-0.48288009	5.851418618	0.000225121	0.0026687
jg17882	jg17882: hydroxylysine kinase	-0.482803614	2.85572751	0.100714972	0.228680986
jg7880	jg7880: PREDICTED: uncharacterized protein LOC663955 isoform X1	-0.482721938	4.766109441	0.003478984	0.020950338
jg12251	jg12251: TBC1 domain family member 9 isoform X2	-0.482570619	5.689729119	0.001875321	0.013057948
jg7639	jg7639: PREDICTED: uncharacterized protein LOC659874 isoform X1	-0.48233413	7.491771622	0.021873934	0.079393953
jg12922	jg12922: short gastrulation	-0.481917182	6.149328779	0.007626473	0.036690457
jg8109	jg8109: zinc finger protein Elbow	-0.481811139	5.363263909	1.40E-05	0.000310524
jg1736	jg1736: teneurin-a isoform X2	-0.480947709	4.905703235	0.003307242	0.02019852
jg12244	jg12244: Phospholipase A1 1-like Protein	-0.480457629	4.400958288	0.262648863	0.440753054
jg10681	jg10681: protein CYR61 isoform X2	-0.479754659	6.014522131	0.007634211	0.036690457
jg4609	jg4609: Piwi, PAZ, and/or DUF1785 domain containing protein	-0.479565268	7.804357443	0.000290401	0.003242813
jg8736	jg8736: WD repeat and FYVE domain-containing protein 3 isoform X1	-0.479398144	5.02272655	0.00117319	0.009195408
jg14195	jg14195: protein bric-a-brac 1-like	-0.479371567	5.450138222	0.004306432	0.024430997
jg11659	jg11659: AMMECR1-like protein	-0.47929113	3.666930057	0.005646967	0.029695821
jg17931	jg17931: hypothetical protein TcasGA2_TC008856	-0.478519363	5.988539403	1.11E-05	0.000256795
jg11098	jg11098: cell death-inducing p53-target protein 1	-0.478273093	3.526631706	0.09123267	0.213782254
jg6314	jg6314: GATA domain containing protein	-0.478126491	7.164392408	0.000186049	0.002286429
jg11655	jg11655: remodeling and spacing factor 1-like	-0.478119345	6.759838657	0.0002402	0.002796152
jg9337	jg9337: homeodomain transcription factor Zen2	-0.477973325	2.721908955	0.004808096	0.026469401
jg11789	jg11789: GA-binding protein subunit beta-1 isoform X2	-0.477935049	5.185479116	0.001178758	0.009223064
jg5532	jg5532: PREDICTED: midasin	-0.47788543	4.761756063	0.018353414	0.07004499
jg2340	jg2340: HLH domain containing protein	-0.477586234	2.083731678	0.032037067	0.104461164
jg7287	jg7287: ankyrin repeat and fibronectin type-III domain-containing protein 1 isoform X5	-0.476770286	5.446973617	0.001086393	0.00871137
jg18241	jg18241: UDP-N-acetylglucosamine pyrophosphorylase 1	-0.475919184	5.466644474	0.089345323	0.210724497
jg15341	jg15341: Ion trans 2 domain containing protein	-0.475737831	2.660507969	0.033143738	0.106913378
jg7298	jg7298: hexamerin 2 precursor	-0.475630669	7.54560518	0.466607537	0.635229557
jg17611	jg17611: patj homolog isoform X1	-0.475203321	4.605099893	0.000419507	0.004297102
jg17416	jg17416: DUF3421 domain containing protein	-0.475052954	4.932354817	0.00629189	0.032280287
jg8828	jg8828: histone-lysine N-methyltransferase ash1 isoform X2	-0.474696773	6.915885564	6.47E-05	0.001012155
jg7961	jg7961: serine/arginine repetitive matrix protein 1 isoform X1	-0.47456054	6.408759066	8.29E-06	0.000202147
jg11426	jg11426: ---NA---	-0.474103935	2.420603101	0.049419838	0.140832526
jg10545	jg10545: actin, muscle	-0.473627797	10.64466098	0.060137319	0.161646969
jg4519	jg4519: radial spoke head protein 3 homolog isoform X1	-0.473517372	4.357135391	0.010315044	0.045779966
jg5670	jg5670: fibronectin type-III domain-containing protein 3A isoform X3	-0.472400059	7.860091088	8.50E-07	3.36E-05
jg15417	jg15417: uncharacterized protein LOC108910570	-0.472350166	2.771276073	0.013330993	0.055413067
jg3535	jg3535: plasma membrane calcium-transporting ATPase 2 isoform X1	-0.471796247	7.492957227	0.000316464	0.003454164
jg2741	jg2741: GILT-like protein F37H8.5	-0.471658602	4.347791292	0.076450766	0.19007619
jg13906	jg13906: hypothetical protein BDFB_012192	-0.471438315	4.402862053	0.000384674	0.003999278
jg2757	jg2757: PREDICTED: uncharacterized protein LOC103312687	-0.471214726	2.501584268	0.162886685	0.318347033
jg11523	jg11523: bromodomain-containing protein 3 isoform X5	-0.471096295	7.905636064	9.68E-05	0.001400914
jg7673	jg7673: Retrovirus-related Pol polyprotein from transposon 297-like Protein	-0.470722111	5.155379191	6.91E-05	0.001071395
jg17358	jg17358: metastasis-associated protein MTA3 isoform X2	-0.470296572	7.911079173	0.000125284	0.00170662
jg11453	jg11453: somatostatin-like receptor F_48D10.1	-0.470159783	2.685458356	0.039640416	0.12016886
jg11160	jg11160: cuticular protein analogous to peritrophins 1-J isoform X1	-0.470138074	2.24703234	0.292194746	0.473468556
jg16659	jg16659: hypothetical protein TcasGA2_TC009526	-0.469528151	7.008039159	0.000160248	0.002041463
jg11243	jg11243: NLE and/or WD40 domain containing protein	-0.468961168	6.505896976	4.34E-05	0.000747844
jg7472	jg7472: protein msta, isoform A	-0.468930103	5.436905181	0.000990068	0.008175618
jg6825	jg6825: pollen-specific leucine-rich repeat extensin-like protein 1	-0.467652625	12.15902544	2.65E-06	8.05E-05
jg6224	jg6224: E3 ubiquitin-protein ligase TRIM17	-0.467232675	7.267306906	0.00011115	0.001559978
jg15589	jg15589: DNA-directed RNA polymerase I subunit RPA1	-0.467030398	4.67601509	0.010062695	0.045053897
jg17622	jg17622: ephrin-A4	-0.466660587	7.65955895	0.010812896	0.047500068
jg7637	jg7637: tuberin isoform X1	-0.466391454	6.831346284	0.000343416	0.003662969
jg13342	jg13342: cAMP-specific 3',5'-cyclic phosphodiesterase, isoform F isoform X2	-0.466296854	2.342229633	0.068067011	0.176254769
jg11484	jg11484: angiomotin-like 2a	-0.466125098	5.509853559	0.00159971	0.011612663
jg18156	jg18156: evolutionarily conserved signaling intermediate in Toll pathway, mitochondrial	-0.465996188	6.059637448	1.42E-05	0.000314372
jg12212	jg12212: starry night	-0.464183519	6.222731765	0.000238075	0.00278215
jg1816	jg1816: uncharacterized protein BDFB_006050	-0.46413241	4.867446877	0.022864922	0.082166555
jg10734	jg10734: adenylate cyclase type 2 isoform X2	-0.463980674	3.189090895	0.017159554	0.066842447
jg7599	jg7599: E3 ubiquitin-protein ligase RING1	-0.463668133	6.548778034	1.19E-05	0.000272799
jg12774	jg12774: hypothetical protein TcasGA2_TC012765	-0.463390188	6.160748198	0.003264354	0.020017684
jg1657	jg1657: protein turtle isoform X7	-0.463263356	7.702567531	0.003053317	0.019122961
jg15526	jg15526: A disintegrin and metalloproteinase with thrombospondin motifs 9 isoform X1	-0.462882569	3.563320145	0.017266847	0.067144727
jg4971	jg4971: filamin-A isoform X1	-0.462506634	7.492055609	0.003012669	0.018949645
jg4746	jg4746: meiosis-specific with OB domain-containing protein isoform X1	-0.461878293	3.911672399	0.050046375	0.142036229
jg15737	jg15737: myotubularin-related protein 3 isoform X1	-0.461735404	7.098369787	0.000122067	0.001677202
jg6201	jg6201: hypothetical protein TcasGA2_TC006806	-0.461101181	3.433799148	0.007283742	0.035401101
jg5549	jg5549: hypothetical protein TcasGA2_TC016311	-0.460795724	3.53850716	0.118033596	0.255862735
jg15598	jg15598: ---NA---	-0.459695572	2.000545244	0.037951726	0.116601007
jg8796	jg8796: hypothetical protein TcasGA2_TC030993	-0.459272113	3.360223127	0.043785994	0.129017353
jg16922	jg16922: ankyrin repeat domain-containing protein 12	-0.458594625	2.054038527	0.109263839	0.242525502
jg11492	jg11492: coiled-coil domain-containing protein 130 -like	-0.458548625	3.87698859	0.002610271	0.017034559
jg13144	jg13144: Y+L amino acid transporter 2-like	-0.458331951	6.054060525	0.000400164	0.004141287
jg15366	jg15366: zinc finger protein GLIS1	-0.458306916	3.158534314	0.002391204	0.01591497
jg9200	jg9200: cuticular protein analogous to peritrophins 3-D2 precursor	-0.457990833	6.820133832	0.025177909	0.08789205
jg12083	jg12083: geranylgeranyl transferase type-2 subunit beta	-0.457959698	7.012257348	2.14E-05	0.000423573
jg15089	jg15089: acidic phospholipase A2 PA4 isoform X2	-0.457844361	3.719792338	0.066247667	0.173082075
jg8871	jg8871: PREDICTED: uncharacterized protein LOC658166 isoform X3	-0.457805495	4.260805627	0.00504742	0.027321311
jg5312	jg5312: histone deacetylase 4	-0.457772792	6.243290227	0.009173947	0.042014353
jg6522	jg6522: monocarboxylate transporter 12	-0.457586242	5.694539717	0.003196927	0.019738024
jg11573	jg11573: 2-oxoisovalerate dehydrogenase subunit alpha, mitochondrial	-0.457265459	2.151706152	0.134580025	0.279988289
jg19417	jg19417: SEC14 domain and spectrin repeat-containing protein 1-like Protein	-0.456944493	6.066538237	0.004386914	0.024690717
jg7617	jg7617: Protein yellow-like Protein	-0.456850482	4.293342244	0.009941358	0.044625105
jg17658	jg17658: baculoviral IAP repeat-containing protein 6 isoform X1	-0.456688829	5.916352337	5.02E-05	0.000830057
jg1285	jg1285: arrestin domain-containing protein 2 isoform X1	-0.456146698	6.846164596	7.81E-06	0.000194489
jg579	jg579: PREDICTED: uncharacterized protein ZC262.2	-0.455391699	5.910173516	0.000338044	0.003627058
jg3978	jg3978: RNA-binding protein 26	-0.455081757	6.401771208	0.001825244	0.012845448
jg6190	jg6190: TATA-binding protein-associated factor 172	-0.454931736	7.441832453	0.022057866	0.079806063
jg11530	jg11530: potassium channel subfamily K member 15 isoform X1	-0.454809018	3.523548412	0.02201577	0.079748756
jg9515	jg9515: coronin-2B isoform X3	-0.454711279	6.425453556	0.000112229	0.00157138
jg9256	jg9256: PREDICTED: uncharacterized protein LOC663861 isoform X2	-0.454583006	6.484209965	0.000993624	0.008192644
jg1010	jg1010: bcl-2-related ovarian killer protein	-0.454005304	2.291294551	0.050035867	0.142036229
jg10597	jg10597: mediator of RNA polymerase II transcription subunit 23	-0.453498881	6.123512495	0.000444058	0.004443035
jg11201	jg11201: centrosome-associated zinc finger protein CP190	-0.453294798	7.089966647	3.65E-05	0.000648351
jg18196	jg18196: PNK3P, AAA 33, and/or Zeta toxin domain containing protein	-0.453083104	4.862838574	0.000175868	0.002185065
jg8113	jg8113: sushi, von Willebrand factor type A, EGF and pentraxin domain-containing protein 1 isoform X1	-0.453026827	6.442788848	0.000318226	0.003463023
jg7741	jg7741: BAI1-associated protein 3	-0.452807424	3.491452276	0.016334358	0.064517148
jg19140	jg19140: kazrin isoform X6	-0.4527107	5.003286604	0.011836017	0.050807445
jg20037	jg20037: ---NA---	-0.452563365	4.339173226	0.002103681	0.014349768
jg6541	jg6541: graves disease carrier protein homolog	-0.452295915	5.034310486	0.000345864	0.003680395
jg5115	jg5115: PREDICTED: uncharacterized protein LOC660988 isoform X1	-0.452264066	3.980319069	0.006422886	0.03265305
jg16066	jg16066: protein grainyhead isoform X1	-0.451814332	7.419340225	0.002808724	0.017941322
jg12857	jg12857: RCC1 domain-containing protein 1	-0.451743347	3.146789156	0.010220711	0.045472865
jg12450	jg12450: sortilin-related receptor	-0.451721807	6.116405958	0.017153319	0.066842447
jg17758	jg17758: hypoxia-inducible factor alpha	-0.451708906	6.214590163	0.000965186	0.008009271
jg13281	jg13281: protein Skeletor, isoforms B/C isoform X1	-0.450849225	8.102966581	0.024205982	0.085505781
jg12056	jg12056: homeobox protein Hmx	-0.450570877	2.193551468	0.109617199	0.242892594
jg17496	jg17496: peroxisomal hydratase-dehydrogenase-epimerase-like	-0.450405472	2.42957458	0.017359071	0.067474345
jg11219	jg11219: GTPase-activating Rap/Ran-GAP domain-like protein 3 isoform X1	-0.44972147	3.692251755	0.023326749	0.083165333
jg3725	jg3725: Nuclear pore complex protein Nup88-like Protein	-0.449359106	6.531989125	0.000433134	0.00437732
jg4860	jg4860: 2-oxoglutarate dehydrogenase, mitochondrial isoform X1	-0.449186982	4.84099133	0.001232505	0.00950744
jg9413	jg9413: asparagine--tRNA ligase, cytoplasmic	-0.449053731	7.003345907	0.003677016	0.021823237
jg10137	jg10137: transcription factor Ken	-0.448820353	5.000849228	0.060033021	0.161636449
jg15305	jg15305: Potassium voltage-gated channel protein eag-like Protein	-0.448200065	4.133828316	0.00676908	0.033691229
jg7480	jg7480: ATP-dependent RNA helicase DDX42	-0.448181892	6.643890365	0.000890174	0.007581567
jg1746	jg1746: coiled-coil domain-containing protein 85C	-0.447807903	7.12555687	0.000971558	0.008047385
jg6007	jg6007: XK-related protein 7	-0.447354135	6.076243296	3.34E-06	9.72E-05
jg14775	jg14775: peroxisome assembly protein 12	-0.447149604	4.410207489	0.003587964	0.021435361
jg12105	jg12105: V-type proton ATPase subunit S1	-0.446787752	5.483299072	0.011109811	0.048311656
jg18281	jg18281: ankyrin repeat domain-containing protein 17 isoform X2	-0.446697607	7.037560968	3.34E-05	0.000603383
jg17766	jg17766: fork head	-0.446613466	3.75698318	0.005783398	0.030254964
jg6663	jg6663: dyslexia-associated protein KIAA0319-like protein	-0.446303117	5.881267886	0.001674863	0.011994565
jg14799	jg14799: PREDICTED: uncharacterized protein LOC661801 isoform X2	-0.446106994	3.676552076	0.014752113	0.059835365
jg17259	jg17259: ETS-like protein pointed, isoform P2/D	-0.445765306	8.770491474	9.12E-06	0.000218747
jg949	jg949: zinc finger protein 264 isoform X1	-0.445717693	4.104911899	0.018753003	0.070971092
jg1504	jg1504: transforming growth factor beta regulator 1	-0.445592909	4.787506049	0.000429813	0.004371313
jg15933	jg15933: ---NA---	-0.445270439	3.858630047	0.078665959	0.193772766
jg9855	jg9855: zinc finger autosomal protein-like	-0.445112327	1.90430068	0.107720302	0.240337971
jg6972	jg6972: PREDICTED: uncharacterized protein LOC661735	-0.444738164	5.673427753	0.017804054	0.068528314
jg15768	jg15768: tyrosine-protein kinase transmembrane receptor Ror	-0.44416125	7.563678517	0.004896295	0.026768994
jg6366	jg6366: dual 3',5'-cyclic-AMP and -GMP phosphodiesterase 11 isoform X2	-0.443357049	5.976531531	0.004388915	0.024690717
jg9265	jg9265: rootletin isoform X2	-0.443070332	2.851195484	0.023941002	0.084820354
jg4822	jg4822: secretory phospholipase A2 receptor isoform X1	-0.442633909	5.221535675	0.001415659	0.010573603
jg11348	jg11348: cathepsin L	-0.44204023	9.822405271	4.03E-05	0.000703015
jg11176	jg11176: tolloid-like protein 1	-0.441591506	6.556940716	0.000243508	0.002831009
jg5711	jg5711: GRIP and coiled-coil domain-containing protein 2	-0.441533846	3.350950248	0.02050349	0.075782286
jg15425	jg15425: 116 kDa U5 small nuclear ribonucleoprotein component	-0.441123484	7.617070651	6.52E-05	0.001018686
jg10952	jg10952: PREDICTED: uncharacterized protein LOC109596567	-0.440941163	3.637737046	0.024309509	0.085689599
jg1453	jg1453: nuclear inhibitor of protein phosphatase 1	-0.440932648	4.111948023	0.007382503	0.035670269
jg8934	jg8934: FMRFamide receptor isoform X1	-0.440755702	2.661363984	0.031562602	0.103361238
jg7702	jg7702: hypothetical protein BDFB_007425	-0.440409703	3.145078266	0.051472424	0.145126094
jg14727	jg14727: Alpha-tocopherol transfer protein-like	-0.440309589	3.330738676	0.067786039	0.175680435
jg12121	jg12121: PREDICTED: uncharacterized protein LOC103314375	-0.44015098	3.732576073	0.006370617	0.032499846
jg1836	jg1836: nidogen-2 isoform X1	-0.440127413	2.821170697	0.267923183	0.447152609
jg3203	jg3203: PREDICTED: uncharacterized protein LOC103313600	-0.439836642	4.552124726	0.004364697	0.024597312
jg12391	jg12391: heparan sulfate glucosamine 3-O-sulfotransferase 1	-0.439415357	2.139573786	0.129678726	0.272460878
jg2866	jg2866: F-box only protein 11 isoform X1	-0.439103733	7.529672433	0.008515988	0.039783786
jg11452	jg11452: Transferrin-like Protein	-0.439066805	11.96265201	0.00099642	0.008208214
jg1889	jg1889: microtubule-associated protein futsch	-0.439062068	3.854336459	0.033768292	0.108233238
jg19709	jg19709: probable ATP-dependent RNA helicase DDX43	-0.438787451	3.273326168	0.059586611	0.16083584
jg9250	jg9250: Glutamate receptor 1-like Protein	-0.438143054	3.881261167	0.069475306	0.178625396
jg18814	jg18814: actin-related protein 5	-0.438125492	5.940028186	0.008714559	0.0403394
jg6534	jg6534: alkyldihydroxyacetonephosphate synthase	-0.437929634	4.945339316	0.01085694	0.047583963
jg19383	jg19383: E1 dh domain containing protein	-0.437785496	5.601693086	0.001616643	0.011680364
jg4947	jg4947: Y-box factor homolog isoform X1	-0.437385401	9.056750038	0.000546681	0.005260352
jg15985	jg15985: protein ABHD11	-0.437136892	2.629649905	0.023297988	0.083128324
jg18415	jg18415: AFG3-like protein 2	-0.437132549	7.25701166	0.002103463	0.014349768
jg8733	jg8733: 1-phosphatidylinositol 4,5-bisphosphate phosphodiesterase epsilon-1	-0.43682423	5.239222728	0.060552501	0.162521476
jg11855	jg11855: E3 ubiquitin-protein ligase RNF19A isoform X1	-0.436625006	7.067860336	0.000231778	0.002729729
jg11110	jg11110: glutamate receptor ionotropic, kainate 2 isoform X1	-0.436465393	2.895839413	0.112173231	0.246450713
jg19241	jg19241: collagen alpha-1(XV) chain-like isoform X1	-0.436417354	5.778303284	0.000711324	0.006408294
jg14507	jg14507: facilitated trehalose transporter Tret1	-0.436386651	2.57567979	0.079917452	0.195895217
jg11197	jg11197: Tropomyosin-2-like Protein	-0.436183344	8.671095923	0.017507209	0.067904247
jg19707	jg19707: paired isoform X2	-0.436119303	3.232267783	0.010487361	0.046340098
jg17430	jg17430: phosphatidate phosphatase LPIN3	-0.435995695	6.972885105	0.000206934	0.002495622
jg4387	jg4387: probable cationic amino acid transporter	-0.435739305	3.63837011	0.01085204	0.047583963
jg7072	jg7072: HLH domain containing protein	-0.435120032	6.267610913	0.003964462	0.022942139
jg6416	jg6416: zinc finger protein 337-like	-0.434958234	4.103781653	0.021411422	0.078057096
jg11421	jg11421: Mannosyl-oligosaccharide alpha-1,2-mannosidase isoform A-like Protein	-0.434758054	4.620777424	0.0012055	0.009351412
jg5961	jg5961: DAZ-associated protein 2 isoform X1	-0.434621474	4.847066832	0.002378976	0.015845245
jg12308	jg12308: putative aminopeptidase W07G4.4 isoform X2	-0.434450834	6.694005247	1.40E-05	0.000310524
jg11762	jg11762: threonine aspartase 1	-0.434364762	3.841839233	0.006653572	0.033308566
jg15010	jg15010: mitochondrial-processing peptidase subunit alpha	-0.434100236	5.493594197	4.43E-05	0.000752636
jg13412	jg13412: nitric oxide synthase, salivary gland isoform X2	-0.433100297	2.646809261	0.205084898	0.372932167
jg11719	jg11719: elongation of very long chain fatty acids protein 4	-0.43292351	3.814505595	0.026946577	0.092217853
jg17593	jg17593: intraflagellar transport protein 52 homolog	-0.432864298	3.34707746	0.019606278	0.073401813
jg11759	jg11759: peroxisomal membrane protein 11C	-0.43248463	5.568048116	0.001644392	0.011823155
jg1223	jg1223: wolframin isoform X2	-0.43196569	4.927064499	0.010842541	0.047583963
jg11781	jg11781: SCY1-like protein 2	-0.430903973	5.696396889	0.001833868	0.012846033
jg13664	jg13664: myocyte-specific enhancer factor 2 isoform X1	-0.430725374	7.809002525	0.000220261	0.002627306
jg13224	jg13224: Guanylate cyclase 32E-like Protein	-0.430431436	2.803185472	0.053805381	0.149836722
jg19243	jg19243: PREDICTED: uncharacterized protein LOC659080	-0.430363589	5.707522696	0.013007121	0.054509947
jg12872	jg12872: probable G-protein coupled receptor Mth-like 1	-0.430008967	7.219940382	8.04E-05	0.001200029
jg16428	jg16428: mucin-5AC isoform X2	-0.429956064	10.80924637	0.056885919	0.155495055
jg4739	jg4739: serine/threonine-protein kinase PAK 3 isoform X2	-0.429691297	6.515249361	0.000454835	0.004525339
jg18654	jg18654: PREDICTED: uncharacterized protein LOC103314375	-0.429676143	2.62797423	0.027293459	0.093052896
jg11123	jg11123: protein snail	-0.429557542	3.728861398	0.031516194	0.103321485
jg17893	jg17893: E3 ubiquitin-protein ligase TRIM71	-0.429452636	2.602263807	0.114434332	0.249712553
jg5385	jg5385: transcription factor Sox-2 isoform X1	-0.42913985	5.967124151	0.000380727	0.003981132
jg20266	jg20266: cilia- and flagella-associated protein 36	-0.428836859	3.682379238	0.001804622	0.012742239
jg5536	jg5536: PREDICTED: uncharacterized protein LOC661127	-0.428250215	3.434258597	0.116661498	0.253532737
jg995	jg995: sine oculis	-0.427987132	3.610749189	0.029939826	0.099186964
jg20189	jg20189: PREDICTED: uncharacterized protein LOC657400 isoform X1	-0.427581647	6.4964937	0.005563211	0.02939208
jg18909	jg18909: ankyrin repeat domain-containing protein 17 isoform X2	-0.427124889	6.965134488	0.000820381	0.007176351
jg2629	jg2629: LRR 8 and/or I-set domain containing protein	-0.427080341	6.536473312	0.000194321	0.002368778
jg7516	jg7516: RRM 1 domain containing protein	-0.426990721	6.223197778	3.99E-05	0.000700778
jg17292	jg17292: SERTA domain containing protein	-0.426799325	5.360600465	0.011776478	0.050650617
jg11524	jg11524: ---NA---	-0.426024232	4.16771987	0.004454836	0.024980778
jg6059	jg6059: sodium bicarbonate cotransporter 3 isoform X7	-0.425600513	5.371410958	0.043584501	0.128662471
jg10136	jg10136: Zona pellucida domain containing protein	-0.425444429	4.18021339	0.379629205	0.557245401
jg13345	jg13345: cAMP-specific 3',5'-cyclic phosphodiesterase, isoform I isoform X13	-0.425352745	6.549127152	0.004170024	0.023826826
jg13348	jg13348: 7tm 1 and/or 7TM GPCR Srx domain containing protein	-0.425352151	3.004545122	0.812305263	0.891554557
jg16514	jg16514: talin-1 isoform X1	-0.425187095	6.646786475	0.000984862	0.008142665
jg19761	jg19761: PREDICTED: uncharacterized protein LOC103312136	-0.42516686	3.819371644	0.075652374	0.189055005
jg18253	jg18253: ---NA---	-0.424959159	2.229726757	0.1278811	0.269749195
jg19196	jg19196: PREDICTED: uncharacterized protein LOC656505 isoform X1	-0.424633364	6.424569097	6.93E-06	0.000175678
jg7626	jg7626: Protein yellow-like Protein	-0.42439943	4.703128242	0.039429211	0.119824688
jg5990	jg5990: Derlin-1-like Protein	-0.424242768	4.837965549	0.004048435	0.023279145
jg4107	jg4107: neurotrophin receptor-interacting factor 1	-0.423912858	2.361990564	0.069050351	0.177836112
jg16509	jg16509: far upstream element-binding protein 3 isoform X1	-0.423773236	3.391081568	0.176356639	0.335717363
jg9342	jg9342: transcription factor deformed	-0.423593297	4.708541785	0.001533982	0.011271215
jg15514	jg15514: protein diaphanous isoform X1	-0.423368244	3.570632846	0.018401208	0.070197776
jg15717	jg15717: GTPase-activating protein CdGAPr isoform X1	-0.422658883	2.97707401	0.038895041	0.118773006
jg11299	jg11299: raf homolog serine/threonine-protein kinase phl	-0.422492056	5.607268088	0.000436036	0.004396818
jg6234	jg6234: Protein gustavus-like Protein	-0.422107509	4.741047097	0.005631484	0.029631628
jg14525	jg14525: ras-like protein family member 10B	-0.421325518	2.676937927	0.01070606	0.047191187
jg9786	jg9786: ornithine aminotransferase, mitochondrial	-0.421189805	6.484417151	0.000916037	0.007729058
jg16697	jg16697: prolow-density lipoprotein receptor-related protein 1	-0.421169863	6.463207075	0.000123892	0.001694661
jg19746	jg19746: cytosolic iron-sulfur protein assembly protein Ciao1	-0.420733437	6.418169112	0.000550888	0.005283968
jg15670	jg15670: codanin-1 isoform X1	-0.420288003	5.411603206	0.000336932	0.003623726
jg6108	jg6108: PREDICTED: uncharacterized protein LOC103312277 isoform X2	-0.419921587	6.967176515	0.091307064	0.213802244
jg10148	jg10148: forkhead box protein P1 isoform X4	-0.419521295	3.306715157	0.05442506	0.150911915
jg13110	jg13110: cGMP-specific 3',5'-cyclic phosphodiesterase	-0.419506518	4.207042141	0.00689374	0.034193129
jg6419	jg6419: hypothetical protein BDFB_003824, partial	-0.41945963	3.567372891	0.004823952	0.026524404
jg12836	jg12836: protein expanded	-0.419405314	8.421970505	0.004957062	0.026945089
jg1569	jg1569: probable phospholipid-transporting ATPase IA isoform X2	-0.419045722	6.296883672	0.016166765	0.064079049
jg3372	jg3372: GMP reductase 1-like	-0.418174815	4.949516836	0.002617094	0.017055467
jg14777	jg14777: Phenoloxidase subunit A3-like Protein	-0.418013875	8.371472	0.055642493	0.153254065
jg19351	jg19351: DDB1- and CUL4-associated factor 6-like	-0.417869795	6.734425683	0.009430867	0.042865425
jg13597	jg13597: PH 8 domain containing protein	-0.417151493	5.514036981	0.00343439	0.020792545
jg5313	jg5313: RNA binding protein fox-1 homolog 3 isoform X1	-0.41692272	7.279450595	0.001338821	0.010116654
jg1927	jg1927: helix-loop-helix protein delilah-like	-0.416281131	4.104271048	0.065200402	0.171335745
jg12654	jg12654: chitinase 10 isoform X1	-0.41610167	9.765417628	0.000838793	0.00729508
jg6461	jg6461: PREDICTED: uncharacterized protein LOC103314030	-0.415927362	2.664694317	0.270922715	0.450093676
jg5956	jg5956: conserved oligomeric Golgi complex subunit 1	-0.415702983	6.27165079	0.000187626	0.002301139
jg11149	jg11149: probable ATP-dependent RNA helicase DDX43	-0.415562024	3.72281467	0.103211138	0.232804176
jg15495	jg15495: histone-lysine N-methyltransferase SETD1B	-0.415390228	6.793366084	0.000269327	0.003068088
jg10552	jg10552: octopamine receptor 1	-0.414921756	2.263647959	0.073315204	0.18499911
jg11168	jg11168: protein ST7 homolog	-0.414760191	6.760180663	4.31E-06	0.00011932
jg2454	jg2454: D-beta-hydroxybutyrate dehydrogenase, mitochondrial-like isoform X1	-0.414711212	5.682692652	0.003502267	0.02103453
jg9681	jg9681: putative RNA-directed DNA polymerase from transposon X-element-like Protein	-0.414496734	2.139798479	0.149119801	0.299597645
jg7957	jg7957: protein neuralized isoform X1	-0.41440169	5.990666219	0.005933876	0.030792836
jg8647	jg8647: diacylglycerol kinase theta isoform X4	-0.414213005	7.487379307	0.003594761	0.021461115
jg14064	jg14064: Protein amalgam-like Protein	-0.413864939	3.520951974	0.022526802	0.08110001
jg18773	jg18773: eukaryotic translation initiation factor 4H	-0.413667297	2.440725311	0.145582599	0.294453178
jg426	jg426: suppressor of hairless protein	-0.413325999	4.655020921	0.014372135	0.058635975
jg13489	jg13489: glutamate [NMDA] receptor subunit 1 isoform X2	-0.412992225	5.136331318	0.034259156	0.109187478
jg19598	jg19598: mitochondrial-processing peptidase subunit alpha	-0.412953967	5.516120266	8.38E-05	0.001236906
jg11198	jg11198: synaptotagmin IV	-0.41290192	7.3570442	0.036670243	0.113987147
jg11653	jg11653: rho GTPase-activating protein 19 isoform X1	-0.412377612	5.139830218	0.005930047	0.030790629
jg15871	jg15871: PREDICTED: uncharacterized protein LOC103313398 isoform X1	-0.411968143	6.714328463	0.000271691	0.003085869
jg7627	jg7627: BUB3-interacting and GLEBS motif-containing protein ZNF207 isoform X1	-0.411118824	6.992553383	0.000141763	0.001863726
jg7066	jg7066: frizzled 4	-0.410508547	8.986141967	0.000130519	0.001752543
jg15050	jg15050: solute carrier family 35 member G1	-0.410096924	3.612389825	0.054634568	0.151168452
jg1046	jg1046: collagen alpha-2(IV) chain	-0.410083985	7.721072288	0.104539639	0.235038785
jg1724	jg1724: ets DNA-binding protein pokkuri	-0.410026351	6.403658253	0.001909967	0.013227908
jg7869	jg7869: oxidative stress-induced growth inhibitor 2-like	-0.40980197	2.712461438	0.077711307	0.192259174
jg11702	jg11702: Pep deformylase, Ribonuclease 3 and/or dsrm domain containing protein	-0.409590175	7.416391989	6.14E-05	0.000973858
jg11057	jg11057: fork head domain-containing protein crocodile	-0.409536341	2.953674573	0.029303821	0.097625438
jg7657	jg7657: E3 ubiquitin-protein ligase UBR3	-0.409188243	5.63587256	0.000621578	0.00580803
jg9929	jg9929: PREDICTED: uncharacterized protein LOC659886 isoform X1	-0.409063586	5.550619277	0.018243904	0.069774255
jg3431	jg3431: transcriptional repressor p66-alpha isoform X1	-0.408944117	6.603950118	0.000625911	0.005836463
jg12555	jg12555: PREDICTED: uncharacterized protein LOC655640	-0.408904083	5.45092543	0.014230746	0.058111558
jg4442	jg4442: wingless isoform X1	-0.408783556	5.238006428	0.004504802	0.0252106
jg13583	jg13583: hypothetical protein ILUMI_11842	-0.408221156	4.024202301	0.001578117	0.011502073
jg7056	jg7056: macoilin isoform X2	-0.407813596	6.65286414	0.005604393	0.029540637
jg2558	jg2558: 1-phosphatidylinositol 4,5-bisphosphate phosphodiesterase classes I and II	-0.407789892	5.198877264	0.001619367	0.011680364
jg4893	jg4893: hypothetical protein TcasGA2_TC013697	-0.407765255	5.18062826	0.000167936	0.002112633
jg9112	jg9112: transmembrane and TPR repeat-containing protein 1	-0.407329985	2.152091104	0.144188706	0.292613062
jg8595	jg8595: hypothetical protein BDFB_000914	-0.407322482	6.751774966	1.77E-06	5.99E-05
jg11553	jg11553: kynurenine--oxoglutarate transaminase 3	-0.407309966	2.591105861	0.034636547	0.110164566
jg369	jg369: LIM domain only protein 3 isoform X1	-0.407177198	5.676696575	0.001978695	0.013620472
jg14184	jg14184: F-box/LRR-repeat protein 16	-0.406619687	4.217525908	0.035606156	0.11205904
jg13475	jg13475: protein FAM117B isoform X2	-0.406229385	6.532424504	6.40E-05	0.001004915
jg12109	jg12109: PREDICTED: uncharacterized protein LOC657906	-0.406036785	4.278006938	0.056407192	0.154860572
jg8253	jg8253: Tankyrase-like Protein	-0.405818187	7.125754704	0.001082281	0.008686095
jg6306	jg6306: solute carrier family 25 member 36-A isoform X2	-0.40563908	4.652560749	0.015384601	0.061791169
jg15059	jg15059: uncharacterized protein LOC116167845	-0.405021932	7.137997895	0.035703786	0.112271526
jg17657	jg17657: zinc finger protein 260	-0.404063789	6.644807044	1.82E-05	0.000375138
jg19691	jg19691: Putative N(4)-(beta-N-acetylglucosaminyl)-L-asparaginase CG1827-like Protein	-0.403989736	3.931940007	0.011984479	0.051284136
jg3621	jg3621: NAD-dependent protein deacylase	-0.403691864	5.371729235	0.000181363	0.002244082
jg5278	jg5278: 5'-AMP-activated protein kinase subunit gamma-2 isoform X1	-0.403628988	4.81055872	0.008004908	0.038167842
jg9280	jg9280: fructose-1,6-bisphosphatase 1	-0.40314645	6.223276137	0.003070209	0.019191459
jg7350	jg7350: phosphoribosyl pyrophosphate synthase-associated protein 2	-0.403024217	6.074587855	0.000419578	0.004297102
jg17700	jg17700: intron-binding protein aquarius	-0.402208306	7.343596779	0.000682015	0.006212308
jg17435	jg17435: Oxysterol-binding protein-related protein 9-like Protein	-0.402169651	6.432820493	0.003889814	0.022669695
jg5547	jg5547: hypothetical protein BDFB_001421	-0.402052097	3.496081331	0.160879009	0.315224886
jg5627	jg5627: PREDICTED: uncharacterized protein LOC658204 isoform X1	-0.401359855	4.601248711	0.015196111	0.06122442
jg20263	jg20263: titin isoform X1	-0.40132517	3.044526017	0.046309026	0.133728013
jg11974	jg11974: Autophagy-related protein 16-1-like Protein	-0.401177144	4.866221903	0.000640671	0.005934972
jg14056	jg14056: tubulin alpha-1 chain	-0.401083646	13.22754561	0.004273548	0.024280301
jg14560	jg14560: ATP-binding cassette sub-family D member 2	-0.400661497	6.781578491	0.008317894	0.039083297
jg17614	jg17614: ras-related protein Rab-23	-0.400487625	7.364216801	0.000331767	0.003580947
jg13769	jg13769: PREDICTED: uncharacterized protein LOC655573 isoform X1	-0.400260815	5.828184078	0.005287515	0.028357536
jg13670	jg13670: Peroxisomal multifunctional enzyme type 2-like Protein	-0.400116663	4.170740342	0.020628101	0.076124511
jg17717	jg17717: PREDICTED: hemicentin-2	-0.399748878	2.763813636	0.138469191	0.284656616
jg5195	jg5195: tensin isoform X11	-0.39954098	7.411569261	0.000175748	0.002185065
jg19282	jg19282: ---NA---	-0.39931035	4.025613674	0.026591358	0.091405371
jg11036	jg11036: serine/threonine-protein kinase N isoform X3	-0.399298145	7.298261575	0.000289254	0.003241772
jg9846	jg9846: NIF3-like protein 1 isoform X2	-0.39775174	5.418179402	0.000128663	0.001742154
jg11027	jg11027: Krueppel-like factor 7 isoform X3	-0.397600237	2.177095055	0.114721409	0.250218265
jg18551	jg18551: probable cytosolic iron-sulfur protein assembly protein Ciao1 isoform X1	-0.397520684	6.463019612	0.000670663	0.006139828
jg15222	jg15222: zinc finger protein 184	-0.397505998	6.95435346	0.001119812	0.008884826
jg2402	jg2402: tyrosine-protein phosphatase 10D isoform X1	-0.397379266	6.946279447	0.000188351	0.002305319
jg13068	jg13068: CAD protein	-0.397290158	5.505915883	0.008043496	0.038225032
jg18456	jg18456: NAD kinase 2, mitochondrial	-0.397131592	4.220288932	0.032289267	0.104930406
jg1506	jg1506: protein bark beetle isoform X3	-0.396203167	6.113249413	0.000401217	0.004147439
jg3580	jg3580: tight junction protein ZO-3	-0.396093952	5.074016476	0.045475422	0.132301444
jg12354	jg12354: echinoderm microtubule-associated protein-like CG42247 isoform X2	-0.396040306	3.09158444	0.032888403	0.106355238
jg11334	jg11334: chondroitin sulfate N-acetylgalactosaminyltransferase 1	-0.395812998	3.466941201	0.070414565	0.179966019
jg11017	jg11017: protein tramtrack, alpha isoform isoform X1	-0.395478543	3.191120027	0.054521251	0.150993483
jg4512	jg4512: netrin receptor UNC5C isoform X1	-0.395473653	6.404989424	0.000562913	0.005382186
jg10781	jg10781: WD repeat-containing protein 47 isoform X1	-0.395301345	5.655368063	0.000856021	0.007359989
jg13948	jg13948: APG6 domain containing protein	-0.395291348	4.611131652	0.054326176	0.150776392
jg15044	jg15044: zinc finger protein 2 homolog	-0.395099033	3.839644508	0.121511329	0.260752069
jg10091	jg10091: HEAT repeat-containing protein 5B isoform X2	-0.395010349	5.653364099	0.026157546	0.090337915
jg17679	jg17679: alcohol dehydrogenase [NADP(+)]-like	-0.394242222	2.921111521	0.020491005	0.075782286
jg7525	jg7525: probable serine hydrolase	-0.394237321	4.700686807	0.009908429	0.044554211
jg14883	jg14883: probable ATP-dependent RNA helicase DDX43	-0.394126681	4.422192175	0.083189206	0.201081339
jg2943	jg2943: zinc finger Y-chromosomal protein	-0.393781583	2.494181538	0.175142406	0.334179268
jg6257	jg6257: bone morphogenetic protein receptor type-1B isoform X2	-0.39344774	8.744637733	0.000594948	0.005599692
jg10777	jg10777: discoidin domain-containing receptor 2	-0.393134817	5.562961352	0.023234305	0.082966558
jg12675	jg12675: POU domain, class 6, transcription factor 2 isoform X2	-0.392970941	4.988434351	0.006625782	0.033249897
jg18805	jg18805: histone H4	-0.392723022	6.018961289	0.082311506	0.19991654
jg93	jg93: transcription factor Adf-1	-0.392532665	3.997795986	0.052909544	0.148106229
jg9420	jg9420: zinc finger protein 98	-0.392273612	3.76542681	0.007369214	0.035644141
jg9850	jg9850: tubulin beta chain	-0.391467246	12.01519869	0.037594972	0.115859121
jg9422	jg9422: heterogeneous nuclear ribonucleoprotein 27C isoform X3	-0.391408831	6.022519546	0.008310718	0.03906988
jg6006	jg6006: nuclear transcription factor Y subunit gamma	-0.391207977	6.246830919	0.000624986	0.005833846
jg6255	jg6255: zinc finger and BTB domain-containing protein 8A	-0.390842297	4.693328638	0.008263999	0.038870446
jg13803	jg13803: Synembryn-like Protein	-0.390680825	6.129701777	0.000598221	0.005624645
jg9414	jg9414: YEATS domain-containing protein 2	-0.390495	5.356661001	0.005560527	0.02939208
jg17170	jg17170: neogenin isoform X4	-0.390011633	7.54301097	0.016570539	0.06505231
jg9581	jg9581: Protein LMBR1L-like Protein	-0.389601874	5.536021485	0.000158824	0.002031206
jg18887	jg18887: Twitchin-like Protein	-0.389140543	6.598972457	0.000817372	0.007163882
jg6013	jg6013: protein SEC13 homolog	-0.388946681	6.477481661	0.01468813	0.059656099
jg13154	jg13154: ecdysone receptor isoform X1	-0.388946262	3.084740203	0.073012402	0.184593479
jg2826	jg2826: PREDICTED: uncharacterized protein LOC656400	-0.388873213	6.285222664	0.021227509	0.077639636
jg136	jg136: paired isoform X2	-0.388779726	2.552066264	0.091020881	0.213451871
jg14002	jg14002: PREDICTED: uncharacterized protein LOC660277	-0.388656688	5.317595443	0.000162872	0.002069067
jg3671	jg3671: PREDICTED: uncharacterized protein LOC103314818 isoform X2	-0.388128016	6.780330305	0.028514632	0.095772317
jg9658	jg9658: prolyl 4-hydroxylase subunit alpha-2	-0.388123129	8.126337666	0.002923793	0.018459097
jg5448	jg5448: Krueppel homolog 1-like isoform X1	-0.388029972	7.014889007	0.000847915	0.007336148
jg5382	jg5382: SOX domain-containing protein dichaete	-0.387644807	4.624276404	0.020510231	0.075782286
jg12569	jg12569: PREDICTED: uncharacterized protein LOC657682 isoform X5	-0.3870328	3.265098811	0.023804533	0.084502356
jg6480	jg6480: runt-related transcription factor 2-like isoform X1	-0.386237494	5.254952202	0.040809308	0.122835338
jg9084	jg9084: PREDICTED: uncharacterized protein LOC103312184	-0.38615219	3.902823822	0.008335654	0.039127747
jg8181	jg8181: hypothetical protein TcasGA2_TC032155	-0.385319976	7.514658732	0.001942426	0.013405676
jg9098	jg9098: Glyco transf 49 domain containing protein	-0.385002289	5.233554318	0.006311328	0.032315612
jg212	jg212: histone H4	-0.384834237	6.032660283	0.093915286	0.218146832
jg2926	jg2926: histone H4	-0.38481009	6.019682853	0.094449526	0.219162638
jg15513	jg15513: sialin	-0.384661155	6.324501511	0.008236994	0.038763585
jg1759	jg1759: UDP-glucuronosyltransferase 1-7-like Protein	-0.384554724	4.089268905	0.035259672	0.111429735
jg2611	jg2611: eukaryotic translation initiation factor 3 subunit F-1	-0.384493765	8.632533163	0.00016975	0.002126571
jg9852	jg9852: zinc finger autosomal protein-like	-0.384410821	4.982268979	0.005278602	0.028335284
jg12097	jg12097: wolframin isoform X1	-0.38441057	5.386740906	0.003181013	0.019666616
jg4784	jg4784: flocculation protein FLO11	-0.384228884	5.649942734	0.018350878	0.07004499
jg18072	jg18072: sodium/potassium-transporting ATPase subunit alpha isoform X2	-0.383992827	8.788480426	0.002544933	0.016685657
jg2486	jg2486: PREDICTED: uncharacterized protein LOC656511	-0.38381767	4.321982794	0.041392181	0.124094225
jg5952	jg5952: E3 SUMO-protein ligase PIAS2	-0.383248871	6.120485149	0.009346971	0.042569665
jg7608	jg7608: mediator of RNA polymerase II transcription subunit 1	-0.383110522	4.972572095	0.007088967	0.034734403
jg12643	jg12643: myosin regulatory light chain 2	-0.382939867	6.382108319	0.146544992	0.29560648
jg13821	jg13821: PERQ amino acid-rich with GYF domain-containing protein CG11148	-0.382825301	5.969791489	0.000947988	0.007888271
jg13074	jg13074: atrial natriuretic peptide-converting enzyme	-0.382814398	4.877576636	0.068105037	0.176254769
jg7618	jg7618: PREDICTED: trichohyalin	-0.382398092	2.041960848	0.238965141	0.412819333
jg12442	jg12442: Sp-like zinc finger transcription factor	-0.382376835	7.610483679	0.005294683	0.028357536
jg13787	jg13787: B-box type zinc finger protein ncl-1 isoform X1	-0.382010843	5.468358542	0.017439607	0.067672246
jg18093	jg18093: paired isoform X2	-0.381923295	4.49233656	0.003229524	0.019884984
jg13249	jg13249: elongation of very long chain fatty acids protein AAEL008004	-0.38182376	3.469224396	0.368398384	0.547153265
jg12561	jg12561: elongation of very long chain fatty acids protein AAEL008004 isoform X1	-0.381801724	5.203563181	0.046654492	0.134563099
jg10937	jg10937: sarcoplasmic reticulum histidine-rich calcium-binding protein	-0.381704578	2.529869929	0.100701972	0.228680986
jg19403	jg19403: 1-phosphatidylinositol 4,5-bisphosphate phosphodiesterase gamma-1-like Protein	-0.381618127	5.562213764	0.002374523	0.01583891
jg8007	jg8007: PREDICTED: uncharacterized protein LOC100142496 isoform X2	-0.381603833	6.204887895	0.000420124	0.004297102
jg5033	jg5033: solute carrier family 41 member 1-like isoform X1	-0.381406094	6.773175553	0.005768092	0.030209838
jg9378	jg9378: PREDICTED: uncharacterized protein LOC664170 isoform X3	-0.381103726	6.13023382	0.175892796	0.335078
jg9216	jg9216: serine/threonine-protein kinase Warts	-0.381033306	7.069684085	7.91E-05	0.001188116
jg5606	jg5606: PREDICTED: uncharacterized protein LOC103313083 isoform X2	-0.380036488	8.20503971	0.112927769	0.247320018
jg4862	jg4862: 2-oxoglutarate dehydrogenase, mitochondrial isoform X1	-0.379617974	6.617277929	0.006629284	0.033249897
jg9849	jg9849: protein abrupt isoform X1	-0.379446469	3.989846682	0.013245278	0.055209006
jg16137	jg16137: cuticular protein analogous to peritrophins 3-A1 precursor	-0.37944365	8.82836539	0.024755649	0.0867887
jg15140	jg15140: transcriptional repressor protein YY1-like	-0.379189127	6.658490677	0.00021481	0.002572931
jg19026	jg19026: irregular chiasm C-roughest protein isoform X1	-0.378912806	6.337743512	0.012352828	0.052431406
jg17594	jg17594: PREDICTED: uncharacterized protein LOC103313737 isoform X2	-0.378882279	8.073837244	0.012748521	0.053732697
jg12184	jg12184: ---NA---	-0.378863265	5.584423768	0.00073592	0.006610126
jg12241	jg12241: Lipase member H-A-like Protein	-0.378755794	3.836277126	0.214477728	0.385369697
jg6462	jg6462: hypothetical protein BDFB_004506	-0.378232839	3.867338624	0.157366589	0.311249574
jg6890	jg6890: PREDICTED: uncharacterized protein LOC656619	-0.377680724	5.147504177	0.02743161	0.093312797
jg15143	jg15143: BTB/POZ domain-containing protein 9	-0.377676483	4.478884028	0.06490252	0.170751394
jg12169	jg12169: zinc finger protein 358 isoform X2	-0.377626239	5.960100669	0.000693918	0.006289064
jg16162	jg16162: histone H4	-0.377566336	6.010210645	0.103797395	0.233544139
jg1617	jg1617: protein stoned-B-like	-0.377393798	4.707417949	0.067117199	0.174497001
jg14556	jg14556: protein DGCR14 homolog	-0.377359167	5.341341954	0.001149497	0.009072602
jg14567	jg14567: homeobox protein PKNOX2 isoform X1	-0.376876708	6.330640909	0.001779964	0.012617376
jg13329	jg13329: Solute carrier family 35 member E1 homolog-like Protein	-0.376402348	5.063690215	0.035878485	0.112680866
jg11684	jg11684: von Willebrand factor A domain-containing protein 8	-0.37610107	2.873283877	0.03334712	0.10738106
jg4197	jg4197: adenylate cyclase type 8 isoform X2	-0.375825245	2.64396077	0.285802736	0.466533332
jg17506	jg17506: WD repeat-containing protein 20-like Protein	-0.375123336	4.669309045	0.002177589	0.014720698
jg15698	jg15698: synaptotagmin-7 isoform X5	-0.375085463	3.846733556	0.02582396	0.089477465
jg4736	jg4736: heparan-sulfate 6-O-sulfotransferase 2	-0.374794739	5.064834048	0.009961223	0.044685843
jg5168	jg5168: maternal protein pumilio isoform X7	-0.374519078	8.243031925	0.007068486	0.034671613
jg15465	jg15465: sphingolipid delta(4)-desaturase DES1	-0.374470841	5.820609753	0.000886116	0.007554121
jg425	jg425: Myosin-VIIa-like Protein	-0.374456657	6.172643201	0.00182634	0.012845448
jg9507	jg9507: PREDICTED: uncharacterized protein LOC103314469	-0.374369376	3.10408823	0.160905837	0.315224886
jg13058	jg13058: partitioning defective 3 homolog B isoform X4	-0.374160187	8.061345624	0.001197023	0.009317616
jg13384	jg13384: PREDICTED: uncharacterized protein LOC663644	-0.373851293	4.237759727	0.036316975	0.113435573
jg9082	jg9082: uncharacterized protein LOC108916941	-0.373503181	6.945253419	0.00924308	0.042266764
jg1868	jg1868: SERTA domain containing protein	-0.37341117	3.679684161	0.069564675	0.178707108
jg7552	jg7552: DNA-directed RNA polymerase I subunit RPA2	-0.373182671	5.424410143	0.028829322	0.096506743
jg19584	jg19584: DEAD, KH 1, Helicase C, and/or SNF2 N domain containing protein	-0.372805029	4.489498627	0.070125723	0.179583002
jg13316	jg13316: protein Skeletor, isoforms B/C isoform X1	-0.372765551	4.784276503	0.079452902	0.19486212
jg10432	jg10432: protein N-terminal asparagine amidohydrolase isoform X2	-0.372688963	6.784733325	0.000231754	0.002729729
jg10044	jg10044: E3 ubiquitin-protein ligase HUWE1	-0.37251129	7.168490305	0.021080821	0.077290647
jg19831	jg19831: carnitine O-palmitoyltransferase 1, liver isoform isoform X1	-0.372087786	7.19515956	0.002754917	0.017659977
jg8559	jg8559: headcase protein	-0.37192909	6.102406888	0.029370611	0.097739947
jg827	jg827: surface protein isoform X1	-0.371858596	4.56081646	0.11311672	0.247554013
jg2528	jg2528: PREDICTED: uncharacterized protein LOC107397814	-0.371844692	5.476728953	0.006025097	0.031135253
jg9345	jg9345: ---NA---	-0.371331777	2.22820146	0.037662821	0.115971917
jg7540	jg7540: amyloid beta A4 precursor protein-binding family B member 1-interacting protein-like	-0.371261275	5.985039622	0.016557816	0.06503059
jg3218	jg3218: nucleic-acid-binding protein from mobile element jockey-like	-0.371222254	2.683973545	0.376980269	0.554768411
jg8222	jg8222: hypothetical protein TcasGA2_TC004870	-0.371125627	2.671838076	0.048991874	0.139965731
jg7859	jg7859: carnitine O-palmitoyltransferase 1, liver isoform isoform X1	-0.371066861	7.191591808	0.002777956	0.017782458
jg14794	jg14794: DUF1193 domain containing protein	-0.370360016	7.734412954	0.000172268	0.00215514
jg11209	jg11209: innexin inx7	-0.370276249	4.681976908	0.033780951	0.108235459
jg9377	jg9377: putative carbonic anhydrase 3	-0.370186209	3.580273539	0.14111869	0.288322783
jg17910	jg17910: inactive dipeptidyl peptidase 10 isoform X2	-0.370068356	3.072671616	0.07902171	0.194384381
jg11418	jg11418: Catalase-like Protein	-0.369833707	2.338645302	0.296775097	0.478405053
jg4178	jg4178: aristaless isoform X1	-0.369714571	4.947577718	0.003888833	0.022669695
jg9991	jg9991: Pkinase domain containing protein	-0.369656142	6.183775538	0.015725377	0.062769654
jg5751	jg5751: serpin peptidase inhibitor 28	-0.369404729	6.912162321	0.003150095	0.019510933
jg17326	jg17326: store-operated calcium entry regulator STIMATE	-0.369400612	5.152711557	0.000332393	0.003583431
jg14172	jg14172: uncharacterized protein BDFB_004797	-0.369361916	4.684150166	0.023846395	0.084584564
jg12772	jg12772: PREDICTED: uncharacterized protein LOC100142573 isoform X2	-0.368961414	6.043803506	0.125253396	0.265818152
jg16672	jg16672: RNA-binding protein fusilli-like Protein	-0.368940594	6.345106005	0.052225932	0.14665742
jg12217	jg12217: RING finger protein nhl-1	-0.367849344	11.31757483	0.01334142	0.055430933
jg9649	jg9649: neutral ceramidase isoform X3	-0.367783417	5.216519034	0.002488887	0.016398224
jg7485	jg7485: matrix metalloproteinase-2	-0.367587459	8.991800357	0.001287221	0.009822855
jg10027	jg10027: PREDICTED: uncharacterized protein LOC103314950	-0.367261569	2.596069944	0.096688041	0.222643415
jg11369	jg11369: V-type proton ATPase 16 kDa proteolipid subunit	-0.367229321	7.177469474	0.000113719	0.001585451
jg19391	jg19391: F-actin-monooxygenase Mical isoform X1	-0.366931312	5.277277045	0.073531064	0.1853291
jg9447	jg9447: histone H4	-0.365925851	6.023780804	0.108634358	0.241899992
jg4250	jg4250: titin isoform X2	-0.365913046	4.517485659	0.035122834	0.111176746
jg3534	jg3534: plasma membrane calcium-transporting ATPase 2-like isoform X3	-0.365589332	2.563337008	0.07649441	0.190132438
jg2718	jg2718: PREDICTED: uncharacterized protein LOC663563 isoform X5	-0.365544353	5.641896245	0.002984714	0.018826176
jg17258	jg17258: kinesin-II 85 kDa subunit-like	-0.365443169	6.981811415	0.001795949	0.012700826
jg8948	jg8948: muscarinic acetylcholine receptor M1 isoform X4	-0.365409015	3.113520709	0.083070719	0.200848612
jg7881	jg7881: myosin heavy chain 95F isoform X1	-0.365368635	6.773858151	0.006991919	0.034492786
jg6254	jg6254: inositol-3-phosphate synthase	-0.364683859	5.192305415	0.001266836	0.009710619
jg7706	jg7706: Down syndrome cell adhesion molecule-like protein Dscam2	-0.364237563	3.550445083	0.083258978	0.201196222
jg18059	jg18059: hypothetical protein BDFB_007293	-0.364082815	4.062964227	0.027361204	0.093178497
jg13272	jg13272: cerebellar degeneration-related protein 2-like isoform X1	-0.363953802	7.159797004	0.004760025	0.026349098
jg11417	jg11417: Catalase-like Protein	-0.363830684	6.883605124	0.19930592	0.365737887
jg9957	jg9957: host cell factor 2 isoform X1	-0.363689089	8.951791999	0.000641799	0.005935182
jg3026	jg3026: pH-sensitive chloride channel isoform X19	-0.363625337	2.595616489	0.09294957	0.216479235
jg14750	jg14750: ascorbate transporter, chloroplastic	-0.363170327	7.060213449	0.000119218	0.001651337
jg13372	jg13372: Cytochrome b561-like Protein	-0.362905407	8.151664988	0.00397619	0.022965925
jg12664	jg12664: splicing factor 3B subunit 4	-0.362298095	6.028623896	0.002924476	0.018459097
jg10979	jg10979: rap guanine nucleotide exchange factor 6 isoform X1	-0.362279564	6.608739784	0.003787753	0.022261357
jg19013	jg19013: caskin-1 isoform X1	-0.3622517	7.798951478	0.005499379	0.029208388
jg8384	jg8384: TIR and/or LRR 8 domain containing protein	-0.362216532	8.865907719	0.002728785	0.017579675
jg6198	jg6198: axis inhibition protein	-0.362117002	8.03258029	0.012305819	0.052325663
jg15628	jg15628: facilitated trehalose transporter Tret1-2 homolog isoform X2	-0.362007033	6.848855233	0.004157858	0.023787363
jg17195	jg17195: facilitated trehalose transporter Tret1-2 homolog	-0.361996995	3.247586697	0.100119263	0.228048031
jg6263	jg6263: Very long-chain-fatty-acid--CoA ligase bubblegum-like Protein	-0.361888232	5.454087315	0.01294994	0.054328481
jg11321	jg11321: Down syndrome cell adhesion molecule-like protein Dscam2	-0.361706901	5.203673333	0.003400999	0.020604175
jg7688	jg7688: methionine--tRNA ligase, mitochondrial	-0.361624861	6.418885055	0.003464223	0.020875349
jg12881	jg12881: Caspase Nc-like Protein	-0.361517628	2.187445533	0.154385091	0.307482762
jg2907	jg2907: cuticular protein analogous to peritrophins 3-C5 isoform 2 precursor	-0.361437134	8.954300729	0.061679018	0.164568354
jg4226	jg4226: gastrula zinc finger protein XlCGF26.1-like	-0.361418936	7.643287741	0.090694864	0.213018707
jg19549	jg19549: cuticular protein analogous to peritrophins 3-C5 isoform 1 precursor	-0.361264402	8.957011287	0.061849308	0.164876804
jg13651	jg13651: sarcalumenin isoform X1	-0.36085941	2.896200061	0.310230511	0.49083104
jg4597	jg4597: signal transducing adapter molecule 2	-0.359823195	4.871442043	0.143442729	0.291624969
jg10546	jg10546: sodium-dependent neutral amino acid transporter B(0)AT3	-0.359745073	4.323702757	0.078998812	0.194380919
jg11635	jg11635: serine--tRNA ligase, mitochondrial	-0.359612935	3.46327163	0.027923845	0.094454441
jg209	jg209: RVT 1 and/or Exo endo phos domain containing protein	-0.359313738	3.746621313	0.231372673	0.405964939
jg4878	jg4878: zinc finger protein ush isoform X1	-0.358965048	4.258739073	0.013778077	0.056827498
jg9344	jg9344: sex combs reduced Scr	-0.358649445	6.422971233	0.008536018	0.039818607
jg836	jg836: histone H4	-0.358481905	6.071302508	0.10634843	0.237922718
jg13143	jg13143: N-acetyl-D-glucosamine kinase	-0.358440864	2.341993906	0.082576442	0.200150089
jg6717	jg6717: alkaline phosphatase, tissue-nonspecific isozyme	-0.358201087	1.993565682	0.177394534	0.336733171
jg12805	jg12805: muscle segmentation homeobox	-0.357728355	4.713548463	0.018037002	0.069200577
jg15451	jg15451: NRDE domain containing protein	-0.357534113	5.453073698	0.003145876	0.019502709
jg3727	jg3727: transmembrane protein 185B	-0.35744789	6.958276216	0.000344099	0.003665935
jg18614	jg18614: HMG box domain containing protein	-0.357198819	4.052614975	0.018502948	0.07037812
jg1866	jg1866: spectrin beta chain isoform X1	-0.357176189	8.138085999	0.005392877	0.028727075
jg17749	jg17749: PREDICTED: uncharacterized protein LOC103312832 isoform X1	-0.356928325	2.044934831	0.112124828	0.246450713
jg16592	jg16592: sodium/calcium exchanger 3 isoform X1	-0.356380438	3.244325882	0.04029874	0.121622324
jg12250	jg12250: chromobox protein 6	-0.356294247	6.215153994	0.002378882	0.015845245
jg12338	jg12338: cytochrome b5 domain-containing protein 1	-0.35617121	2.705326932	0.305463665	0.486866907
jg8617	jg8617: PREDICTED: uncharacterized protein LOC658486 isoform X1	-0.355959731	5.57089946	0.003812855	0.022350791
jg1199	jg1199: probable leucine-rich repeat receptor-like protein kinase At1g35710	-0.355829215	5.956016779	0.015397497	0.061800276
jg7247	jg7247: G protein-activated inward rectifier potassium channel 3-like	-0.355302093	2.365024082	0.102100531	0.230759446
jg17631	jg17631: myb-related protein B isoform X1	-0.355268212	7.290365572	0.001378233	0.010336746
jg7273	jg7273: intraflagellar transport protein 140 homolog	-0.355179458	5.990604843	0.008657386	0.040218829
jg18105	jg18105: ubiquitin carboxyl-terminal hydrolase 31	-0.354983239	2.600468037	0.063451119	0.167860595
jg15626	jg15626: facilitated trehalose transporter Tret1-2 homolog isoform X2	-0.354861961	6.517125794	0.003986399	0.022980864
jg19056	jg19056: Dual specificity protein phosphatase 22-like Protein	-0.354767349	3.176808181	0.069965719	0.179274769
jg16194	jg16194: zinc finger autosomal protein-like	-0.354713816	4.141136076	0.088339572	0.209280102
jg13201	jg13201: splicing factor 3B subunit 1 isoform X1	-0.354575223	7.966151236	0.000504407	0.004921643
jg3540	jg3540: catenin delta-2 isoform X1	-0.354122138	7.425488369	0.001475263	0.010928549
jg5741	jg5741: zinc finger protein ZIC 4-like	-0.35398408	7.431309703	0.002049539	0.014033368
jg20003	jg20003: I-set and/or fn3 domain containing protein	-0.353878408	5.759147633	0.021922749	0.079539216
jg14262	jg14262: nephrin isoform X3	-0.353297374	6.164967731	0.006109597	0.03152385
jg16298	jg16298: malate dehydrogenase, cytoplasmic	-0.353118258	6.441314093	0.218644296	0.390342847
jg12123	jg12123: bZIP 2 domain containing protein	-0.35296496	8.323671683	0.000183137	0.002262941
jg5703	jg5703: Aquaporin-like Protein	-0.352736616	3.843023038	0.074602612	0.187127184
jg793	jg793: docking protein 2	-0.35227948	2.286453336	0.133833785	0.279116113
jg14746	jg14746: segment polarity protein dishevelled homolog DVL-3 isoform X2	-0.352093077	5.867098667	0.014607914	0.059383632
jg15146	jg15146: PREDICTED: uncharacterized protein LOC100141756	-0.351945826	4.545586541	0.138623608	0.284707207
jg14797	jg14797: protein unc-45 homolog B	-0.351783475	6.654426099	0.013928975	0.057215807
jg1938	jg1938: Fork head domain containing protein	-0.351715428	4.254573205	0.02672652	0.09168093
jg18435	jg18435: Down syndrome cell adhesion molecule	-0.3516655	2.251466882	0.144462722	0.292908613
jg6647	jg6647: serine/threonine-protein kinase mTOR	-0.35114446	6.014108566	0.006328196	0.032356436
jg11235	jg11235: histone-lysine N-methyltransferase EHMT2	-0.351100445	7.22722262	0.035535164	0.111952474
jg11957	jg11957: RING finger and transmembrane domain-containing protein 2	-0.35091194	7.570026324	0.000201551	0.002443744
jg19430	jg19430: FK506-binding protein 2 isoform X2	-0.35083048	7.451807252	0.00671353	0.033512072
jg12444	jg12444: zf-H2C2 2 domain containing protein	-0.350709823	3.376190118	0.026877526	0.092086069
jg7629	jg7629: diphthine methyltransferase isoform X2	-0.350572181	5.099940902	0.000663661	0.006088047
jg18646	jg18646: docking protein 2	-0.350241591	2.285322493	0.136521912	0.282507594
jg5546	jg5546: hypothetical protein TcasGA2_TC016312	-0.350167198	8.229853791	0.03406993	0.108737657
jg372	jg372: nuclear apoptosis-inducing factor 1-like	-0.350102938	2.696054512	0.537117418	0.698623389
jg6915	jg6915: ribonuclease ZC3H12D	-0.350002507	5.967028699	0.002903209	0.01838902
jg16055	jg16055: protein tipE	-0.349966703	4.793771426	0.039684245	0.120249244
jg9314	jg9314: hypothetical protein TcasGA2_TC032264	-0.349504435	6.927511653	0.019800077	0.073943723
jg14150	jg14150: nucleoprotein TPR isoform X1	-0.349486332	8.325695695	0.059971845	0.161636449
jg18233	jg18233: trypsin I-P1 isoform X1	-0.349438841	5.031986012	0.059162961	0.159957422
jg14247	jg14247: rho guanine nucleotide exchange factor 11 isoform X4	-0.349312295	6.004417638	0.004903967	0.02676909
jg9784	jg9784: carboxypeptidase E	-0.349022578	5.800554789	0.006197912	0.031902687
jg7208	jg7208: allatotropin II preprohormone isoform X1	-0.348917803	3.062712552	0.083507313	0.201634715
jg14446	jg14446: malate dehydrogenase, mitochondrial	-0.348784506	7.342861233	0.000280474	0.003159257
jg15079	jg15079: ruvB-like 2	-0.348695995	7.98257758	0.004355887	0.024563233
jg14623	jg14623: dnaJ homolog subfamily C member 10-like	-0.348621256	6.552151989	0.029789297	0.098806085
jg7161	jg7161: Serpin domain containing protein	-0.348618293	2.936794829	0.235812829	0.410467344
jg16671	jg16671: PAT1 domain containing protein	-0.348210892	2.945105342	0.264097133	0.442444632
jg15570	jg15570: stress response protein nst1	-0.348035762	6.548419614	0.006363022	0.032492387
jg6548	jg6548: atypical protein kinase C	-0.347974144	6.914769662	0.002242777	0.015082467
jg9471	jg9471: PREDICTED: uncharacterized protein LOC657763 isoform X5	-0.347788341	3.516303902	0.078098271	0.193005154
jg13619	jg13619: neurogenic locus notch homolog protein 1 isoform X1	-0.347746346	4.655168823	0.101911054	0.230677047
jg15091	jg15091: vacuolar protein sorting-associated protein 33A	-0.347456669	5.873652742	0.007329891	0.035548991
jg7545	jg7545: sodium-independent sulfate anion transporter	-0.347287992	3.147343738	0.050904641	0.143930127
jg5186	jg5186: voltage-dependent L-type calcium channel subunit beta-2 isoform X12	-0.34721226	4.499301168	0.029353076	0.097717546
jg14796	jg14796: ubiquitin fusion degradation protein 1 homolog	-0.346952428	6.98795607	0.003345731	0.020362952
jg6342	jg6342: isoaspartyl peptidase/L-asparaginase isoform X1	-0.346829121	2.757300531	0.073469887	0.185262093
jg12820	jg12820: protein melted	-0.346791049	6.259884737	0.01794439	0.068920174
jg9651	jg9651: neutral ceramidase isoform X3	-0.346522446	5.641225065	0.007948765	0.037940147
jg20412	jg20412: kinase D-interacting substrate of 220 kDa	-0.346238746	4.187902698	0.052791736	0.147956061
jg9418	jg9418: retinal dehydrogenase 1	-0.346103186	7.738579831	0.002813495	0.017959113
jg2752	jg2752: probable protein phosphatase 2C T23F11.1	-0.346009306	6.770092749	0.00025298	0.002903815
jg13444	jg13444: cactus isoform 2	-0.345841122	5.829206992	0.014220367	0.058103218
jg6390	jg6390: enhancer of split malpha protein	-0.345630612	6.670092988	0.019580593	0.073396796
jg17353	jg17353: delta-aminolevulinic acid dehydratase	-0.345387728	4.192575399	0.012566392	0.053138389
jg5592	jg5592: PREDICTED: uncharacterized protein LOC100142172 isoform X1	-0.345286071	4.807366559	0.01330739	0.055365845
jg14718	jg14718: phosphoglycerate kinase	-0.345214502	3.911236795	0.016216265	0.064162782
jg15399	jg15399: cytochrome b561	-0.345118342	6.129720744	0.001023859	0.008373239
jg7199	jg7199: PREDICTED: uncharacterized protein LOC656455	-0.344294398	5.222874579	0.009484392	0.04302223
jg13485	jg13485: proteoglycan 4-like	-0.343723901	4.226538308	0.017923601	0.068869573
jg6891	jg6891: Chitin bind 4 domain containing protein	-0.343696945	4.924863319	0.248994248	0.42429408
jg19304	jg19304: Cysteine-rich motor neuron 1 protein-like Protein	-0.343139848	5.000819224	0.022412396	0.080764989
jg13745	jg13745: DENN domain-containing protein 5B	-0.343065992	4.960177753	0.009346622	0.042569665
jg1630	jg1630: probable phospholipid-transporting ATPase VD isoform X1	-0.343031036	5.564531721	0.013530029	0.056008747
jg11613	jg11613: single-minded homolog 1 isoform X4	-0.342967453	2.12354194	0.262986276	0.441151884
jg9091	jg9091: myosin light chain kinase, smooth muscle-like isoform X2	-0.34288668	6.272620325	0.013007161	0.054509947
jg3533	jg3533: hypothetical protein BDFB_000184	-0.342478052	3.251061714	0.040349847	0.121692499
jg3997	jg3997: PREDICTED: uncharacterized protein LOC655776	-0.342245483	6.111813362	0.003706208	0.021924288
jg3588	jg3588: bZIP 2 domain containing protein	-0.342238399	8.789629113	0.00200333	0.013758635
jg9031	jg9031: peroxidase precursor	-0.341673509	5.62951918	0.045492474	0.132308499
jg17038	jg17038: protein espinas-like isoform X1	-0.34137063	2.586084652	0.062447411	0.165890547
jg2946	jg2946: histone H4	-0.341243227	6.061680244	0.134549584	0.279988289
jg9380	jg9380: PREDICTED: uncharacterized protein LOC664154	-0.341217846	3.976863917	0.069670654	0.178707108
jg15728	jg15728: alpha-tocopherol transfer protein isoform X2	-0.341160637	5.545718136	0.112237692	0.246465143
jg14100	jg14100: archipelago isoform X1	-0.341156701	6.527893674	0.003391712	0.020561688
jg14117	jg14117: Roquin-1-like Protein	-0.341127712	7.657675516	0.000945154	0.007879187
jg2277	jg2277: mitogen-activated protein kinase kinase kinase 11 isoform X1	-0.34099567	7.092575158	0.007639999	0.036698772
jg11735	jg11735: meiosis-specific nuclear structural protein 1-like	-0.340943192	5.016206669	0.01101199	0.048060877
jg8457	jg8457: cadherin-23 isoform X1	-0.34067783	4.853366966	0.060071425	0.161636449
jg19927	jg19927: Tetraspanin-11-like Protein	-0.340664752	2.491119718	0.031694551	0.103537918
jg17036	jg17036: protein prickle-like	-0.34052766	5.634115339	0.040362355	0.121692499
jg19567	jg19567: Tyrosine-protein phosphatase 10D-like Protein	-0.340229626	3.488250984	0.151579019	0.303325714
jg11226	jg11226: rab-like protein 6	-0.339876481	5.719061715	0.005345347	0.028524288
jg17672	jg17672: protein O-mannosyl-transferase 2	-0.339816136	7.446817179	0.002413098	0.016022745
jg16563	jg16563: S phase cyclin A-associated protein in the endoplasmic reticulum	-0.339724504	5.857850785	0.004109875	0.023602427
jg18127	jg18127: diacylglycerol kinase 1	-0.339537214	4.828863096	0.065341084	0.171588855
jg6852	jg6852: potassium voltage-gated channel protein Shaw isoform X2	-0.339519841	3.191491404	0.091887591	0.214649602
jg12214	jg12214: Regulator of G-protein signaling 7-like Protein	-0.338577084	2.776133189	0.09129103	0.213802244
jg11224	jg11224: cAMP-dependent protein kinase catalytic subunit beta	-0.338558038	6.256382083	0.033639977	0.108051701
jg11358	jg11358: alpha-aminoadipic semialdehyde dehydrogenase	-0.337702123	4.033849763	0.245827004	0.420322353
jg7216	jg7216: PAB-dependent poly(A)-specific ribonuclease subunit PAN2	-0.33765963	6.831149801	0.007276555	0.035385185
jg4810	jg4810: ---NA---	-0.337627346	2.867814693	0.039638326	0.12016886
jg15549	jg15549: apolipoprotein D	-0.337592196	6.314771506	0.028625531	0.096002199
jg2509	jg2509: ---NA---	-0.337570989	2.380967765	0.108942689	0.242181349
jg8883	jg8883: catenin alpha	-0.337092678	3.102828458	0.033896028	0.108450504
jg12384	jg12384: sterile alpha and TIR motif-containing protein 1	-0.336939631	6.832688001	0.002457506	0.016236774
jg11189	jg11189: arrestin homolog isoform X2	-0.33686348	5.451225787	0.047227155	0.135954684
jg15121	jg15121: probable cation-transporting ATPase 13A3	-0.336801773	2.997715332	0.371094681	0.549389535
jg11305	jg11305: ethanolamine kinase 2	-0.336641057	3.37770851	0.12626014	0.267452686
jg17229	jg17229: SPOC, and/or RRM 1 domain containing protein	-0.336608643	6.851883062	0.00028484	0.003200464
jg11297	jg11297: ionotropic receptor	-0.336213236	7.454295951	0.011529208	0.049842623
jg17697	jg17697: Intron-binding protein aquarius-like Protein	-0.336204753	5.219814033	0.023561685	0.083791709
jg15788	jg15788: ATP synthase subunit beta, mitochondrial	-0.33546407	10.44439867	0.003385747	0.020539293
jg2676	jg2676: glutaredoxin domain-containing cysteine-rich protein CG31559-like	-0.335163625	6.939469024	0.009932444	0.044610623
jg8935	jg8935: probable serine/threonine-protein kinase nek3	-0.335157226	7.648286275	0.000437657	0.004408249
jg17743	jg17743: E3 ubiquitin-protein ligase sina	-0.334738678	2.443572587	0.183894551	0.34535952
jg18109	jg18109: Glycogenin-1-like Protein	-0.334345049	7.275661443	0.013380208	0.055541067
jg15181	jg15181: putative multidrug resistance-associated protein lethal(2)03659-like Protein	-0.333833097	2.510295368	0.191145405	0.355231186
jg5939	jg5939: wolframin isoform X2	-0.333650728	4.94732104	0.100318029	0.228315415
jg11722	jg11722: transmembrane and ubiquitin-like domain-containing protein 1 isoform X1	-0.333624269	6.049823736	0.003490567	0.021006105
jg8472	jg8472: Sterile alpha motif domain-containing protein 5-like Protein	-0.333507461	4.140592611	0.064281297	0.169511466
jg5560	jg5560: diuretic hormone 37 like protein isoform X4	-0.333385844	3.942129289	0.051488075	0.145126094
jg1846	jg1846: sushi, von Willebrand factor type A, EGF and pentraxin domain-containing protein 1	-0.333178029	4.899507674	0.054247309	0.150603717
jg13768	jg13768: ---NA---	-0.333089576	2.376044905	0.054679806	0.151195568
jg11212	jg11212: innexin inx1	-0.332904376	9.025523949	0.020889465	0.076819425
jg5696	jg5696: putative ubiquitin carboxyl-terminal hydrolase FAF-like Protein	-0.332330484	5.485910945	0.0335013	0.107721031
jg8960	jg8960: V-type proton ATPase 116 kDa subunit a	-0.331222264	6.328792966	0.02370459	0.084213674
jg10776	jg10776: discoidin domain-containing receptor 2	-0.33118303	2.72152838	0.123478424	0.263515628
jg6862	jg6862: PREDICTED: uncharacterized protein LOC100142429	-0.331118684	2.76386597	0.100443386	0.228383718
jg14041	jg14041: protein transport protein Sec24C	-0.331010658	8.665736104	0.000548089	0.005268292
jg18157	jg18157: DNA methyltransferase 1-associated protein 1 isoform X1	-0.330616736	6.887798458	0.000151318	0.001963655
jg18965	jg18965: Transcription initiation factor TFIID subunit 4-like Protein	-0.330612414	5.296322069	0.004889823	0.026756473
jg1069	jg1069: hypothetical protein BDFB_010727	-0.330579697	5.720458117	0.228140179	0.40193376
jg194	jg194: malate dehydrogenase, cytoplasmic	-0.330223428	7.226054369	0.02040785	0.075682248
jg18578	jg18578: triosephosphate isomerase	-0.330080041	6.346705026	0.008087681	0.03836029
jg4711	jg4711: probable multidrug resistance-associated protein lethal(2)03659	-0.329812023	2.957841129	0.158599236	0.312806386
jg6936	jg6936: Rho GTPase-activating protein 20-like Protein	-0.329494671	6.30065297	0.033348082	0.10738106
jg17569	jg17569: Serine protease easter-like Protein	-0.329299223	4.688895031	0.040108484	0.121181222
jg7671	jg7671: mutS protein homolog 4 isoform X2	-0.329263099	3.67888702	0.015580601	0.062384477
jg13835	jg13835: protein Fe65 homolog isoform X1	-0.329181592	6.123806486	0.017636607	0.068172268
jg12607	jg12607: Annexin B11-like Protein	-0.329077358	5.27395022	0.068807384	0.177311335
jg7958	jg7958: protein slit isoform X3	-0.328587059	7.46604279	0.045106844	0.131567688
jg18963	jg18963: epithelial discoidin domain-containing receptor 1	-0.327984512	4.483179581	0.048111437	0.138104713
jg15264	jg15264: serine proteases 1/2-like	-0.32756496	2.552404449	0.385159722	0.562351846
jg6220	jg6220: WD repeat domain phosphoinositide-interacting protein 2 isoform X1	-0.327069771	7.976115527	0.006723814	0.033526403
jg17429	jg17429: dynein heavy chain, cytoplasmic isoform X2	-0.32649801	5.742169015	0.047505465	0.136668872
jg2386	jg2386: tumor necrosis factor receptor superfamily member wengen	-0.326495311	6.268325183	0.002399904	0.015961129
jg4290	jg4290: amyloid beta A4 precursor protein-binding family B member 1-interacting protein isoform X2	-0.326024244	6.021061989	0.009041347	0.041491115
jg17685	jg17685: Ornithine decarboxylase antizyme 1-like Protein	-0.325973223	10.63945691	0.001711214	0.012206573
jg18261	jg18261: nuclear factor 1 C-type	-0.325874026	4.985802329	0.037278664	0.115198333
jg15231	jg15231: mannose-1-phosphate guanyltransferase beta	-0.325846505	6.037310347	0.006991554	0.034492786
jg14791	jg14791: facilitated trehalose transporter Tret1-2 homolog	-0.325656526	3.257405496	0.055400734	0.152681183
jg4220	jg4220: clc-like protein 2	-0.325456081	8.04572882	0.000705477	0.006368301
jg11242	jg11242: protein FAM91A1	-0.325342366	6.230490599	0.008923742	0.041034696
jg6977	jg6977: U3 small nucleolar RNA-associated protein 14 homolog A	-0.325284984	7.137105385	0.089516787	0.211073862
jg11271	jg11271: adenomatous polyposis coli homolog	-0.325074492	6.531012976	0.004399642	0.024717245
jg17223	jg17223: protein SOX-15 isoform X1	-0.324910061	8.062659739	0.003877309	0.022640582
jg1429	jg1429: AN1-type zinc finger protein 6 isoform X1	-0.324561052	6.479067619	0.173378971	0.331699246
jg16381	jg16381: enhancer of polycomb homolog 1	-0.324537001	7.186018836	0.004745678	0.026301874
jg13236	jg13236: guanylate cyclase 32E	-0.324495917	5.487818962	0.006550917	0.033025566
jg474	jg474: phospholipid scramblase 2 isoform X2	-0.324427567	4.020051087	0.028477671	0.095715726
jg18092	jg18092: Hermansky-Pudlak syndrome 3 protein -like protein	-0.32401911	5.503262057	0.025673199	0.089141682
jg4356	jg4356: neuralized-like protein 4	-0.323864004	5.78458925	0.015279877	0.061447245
jg7205	jg7205: transcription elongation factor SPT6 isoform X1	-0.323740023	7.028247133	0.016446688	0.064791067
jg6281	jg6281: RNA-binding protein lark	-0.323734285	8.774606626	0.006171828	0.031808652
jg11501	jg11501: methionine synthase reductase	-0.323204961	4.644676363	0.031592746	0.103385091
jg2456	jg2456: insulin like receptor 2	-0.322970455	4.262693144	0.057628686	0.156861711
jg12406	jg12406: CAP-Gly domain-containing linker protein 1 isoform X2	-0.322847202	6.181879287	0.010177872	0.045371541
jg19354	jg19354: nuclear pore complex protein Nup205	-0.32282847	6.726486238	0.039168272	0.119405805
jg14552	jg14552: PREDICTED: uncharacterized protein LOC659020 isoform X1	-0.32257548	3.122170216	0.065916091	0.172614661
jg17159	jg17159: transcription factor AP-2	-0.322558786	7.403714648	0.067827975	0.175738767
jg16688	jg16688: PREDICTED: uncharacterized protein LOC660305	-0.322436175	6.213234058	0.003694948	0.021913838
jg20143	jg20143: Tetraspanin-11-like Protein	-0.322411347	2.464351724	0.044083675	0.129586232
jg7469	jg7469: protein msta, isoform A	-0.322265202	5.101937348	0.011397186	0.049347798
jg17640	jg17640: transmembrane protease serine 9-like	-0.322076124	8.337297909	0.001116617	0.008875048
jg15607	jg15607: lipoma-preferred partner -like	-0.321767113	7.384244793	0.004257234	0.024218038
jg5590	jg5590: cyclic nucleotide-gated cation channel beta-1	-0.321347036	2.436020276	0.260841385	0.438080796
jg6705	jg6705: protein winged eye	-0.320986601	7.604994476	0.002125414	0.014432708
jg17837	jg17837: putative ferric-chelate reductase 1 homolog	-0.320951362	5.778569707	0.010858297	0.047583963
jg4179	jg4179: ATP-dependent RNA helicase belle	-0.320671883	8.330032827	0.030993378	0.101940038
jg3241	jg3241: epidermal growth factor receptor substrate 15-like 1 isoform X1	-0.320448598	5.939473612	0.002168121	0.014678636
jg4339	jg4339: leukocyte elastase inhibitor	-0.319992929	3.900011017	0.019924497	0.0742368
jg13674	jg13674: Hemicentin-1-like Protein	-0.319898953	2.560213255	0.176777442	0.336126121
jg13432	jg13432: RRM 1 domain containing protein	-0.319797013	6.189303722	0.16795	0.324444999
jg15286	jg15286: ATP-dependent DNA helicase Q5	-0.31962273	6.126684665	0.00158318	0.011520402
jg17754	jg17754: centrosomal and chromosomal factor-like	-0.319483409	4.282582296	0.046450862	0.134045532
jg2678	jg2678: Soluble guanylate cyclase 88E-like Protein	-0.319261363	4.117888906	0.048412633	0.138881151
jg7209	jg7209: homeobox protein 2 isoform X4	-0.318996462	6.998285783	0.024253982	0.085593939
jg6338	jg6338: CAP GLY and/or SCP-1 domain containing protein	-0.318952467	5.169271475	0.05475114	0.151277421
jg8728	jg8728: corticotropin-releasing factor-binding protein isoform X1	-0.318636935	2.843603223	0.118641782	0.256541936
jg20232	jg20232: lipoma HMGIC fusion partner-like 3 protein	-0.318420686	5.721792494	0.039787554	0.12052191
jg5698	jg5698: alpha-mannosidase 2	-0.318224002	6.310895473	0.004876545	0.026716142
jg9646	jg9646: neuromedin-U receptor 2-like	-0.317232833	2.415869893	0.205451243	0.373070767
jg13433	jg13433: sedoheptulokinase isoform X1	-0.317072943	3.768091109	0.075854874	0.189427756
jg5954	jg5954: gamma-tubulin complex component 4	-0.316979808	5.691870153	0.001529539	0.01125668
jg15324	jg15324: serine/threonine-protein phosphatase 6 regulatory ankyrin repeat subunit A	-0.316902045	5.696110917	0.013872704	0.05706167
jg13175	jg13175: kinase D-interacting substrate of 220 kDa isoform X2	-0.316452194	6.344948265	0.011817625	0.050779294
jg1481	jg1481: transcription factor AP-4	-0.316101114	5.968745056	0.027422379	0.093312797
jg13323	jg13323: uncharacterized protein LOC100322888	-0.315956629	5.413792426	0.008103072	0.038387028
jg13063	jg13063: CKLF-like MARVEL transmembrane domain-containing protein 8	-0.315690131	3.669883034	0.160408479	0.314922361
jg17664	jg17664: 5'-3' exoribonuclease 2 homolog	-0.315358691	7.832480228	0.000947195	0.007888271
jg9632	jg9632: neuromedin-U receptor 2-like isoform X1	-0.31534904	3.178262333	0.088025323	0.208809087
jg12388	jg12388: calcium-transporting ATPase sarcoplasmic/endoplasmic reticulum type isoform X1	-0.31509857	8.619005119	0.005414722	0.028826462
jg2323	jg2323: hypothetical protein TcasGA2_TC007095	-0.314910363	2.614963679	0.064749099	0.170397324
jg2289	jg2289: Pecanex-like protein 1	-0.314549136	5.078343301	0.006717673	0.03351426
jg10376	jg10376: Meteorin-like protein	-0.313563717	6.819244667	0.006313067	0.032315612
jg7509	jg7509: PREDICTED: uncharacterized protein LOC663924	-0.313546087	4.241777244	0.048942666	0.139869325
jg1033	jg1033: leucine-rich repeat-containing protein 15	-0.312567506	3.950098918	0.062374751	0.165886394
jg13992	jg13992: xenotropic and polytropic retrovirus receptor 1	-0.312469687	3.869773117	0.120634312	0.259856479
jg14031	jg14031: hemicentin-1 isoform X8	-0.312333078	3.878395918	0.058548109	0.158700121
jg13824	jg13824: Protein mesh-like Protein	-0.311919949	2.316884464	0.196919522	0.362461757
jg12370	jg12370: vacuolar protein sorting-associated protein 13B isoform X1	-0.311917196	4.160415525	0.080027631	0.196085796
jg981	jg981: tramtrack isoform X2	-0.311826009	8.472678248	0.15667794	0.310413345
jg8669	jg8669: AT-rich interactive domain-containing protein 5B isoform X2	-0.311721624	5.731745496	0.003753648	0.022089623
jg5569	jg5569: dnaJ protein homolog 1	-0.311648796	5.778068798	0.001998912	0.013749172
jg7892	jg7892: putative pseudouridine-5'-monophosphatase-like Protein	-0.311551268	2.584026383	0.168320976	0.325034848
jg2825	jg2825: dystrophin, isoform E	-0.311521956	4.67887235	0.013330789	0.055413067
jg12658	jg12658: pancreatic triacylglycerol lipase	-0.311194157	2.832934048	0.340960215	0.520943436
jg13628	jg13628: putative RNA-binding protein orb2-like Protein	-0.311073823	5.682837867	0.048540108	0.139070408
jg13817	jg13817: E3 ubiquitin-protein ligase TRIM33-like	-0.310692264	6.910635709	0.002900811	0.018386708
jg17235	jg17235: YY1-associated factor 2	-0.310123747	4.999073009	0.013854242	0.057011658
jg11420	jg11420: Mannosyl-oligosaccharide alpha-1,2-mannosidase isoform A-like Protein	-0.309998032	5.918493939	0.014418456	0.058745466
jg11448	jg11448: cytosolic purine 5'-nucleotidase isoform X1	-0.309900828	6.510438062	0.005816883	0.03041141
jg15372	jg15372: kelch-like protein 17 isoform X1	-0.309844429	6.139362644	0.008524154	0.039783786
jg12765	jg12765: protein tincar isoform X1	-0.309823663	7.227272101	0.041115718	0.123552049
jg7340	jg7340: Putative polypeptide N-acetylgalactosaminyltransferase 9-like Protein	-0.309780979	6.613989499	0.069193385	0.178077813
jg17825	jg17825: protein bicaudal D	-0.309720749	6.863823194	0.006483264	0.032812635
jg2801	jg2801: ubiquitin carboxyl-terminal hydrolase 14	-0.309678297	8.669116559	0.003547359	0.021248915
jg9939	jg9939: transcription factor Sp3	-0.309010391	2.412849787	0.230065963	0.40442633
jg12596	jg12596: ras-related protein Rab-37 isoform X3	-0.308988798	3.955177685	0.04284619	0.127081096
jg7297	jg7297: Larval serum protein 2-like Protein	-0.308793369	8.626996603	0.625729064	0.765861892
jg11475	jg11475: TFIIIC sub6 domain containing protein	-0.308663824	5.689802763	0.004028672	0.023194994
jg6222	jg6222: protein KIAA0556-like	-0.308612718	2.750404681	0.139765578	0.286272566
jg6061	jg6061: protein D3 isoform X2	-0.308367909	5.739991181	0.034350409	0.109362705
jg6828	jg6828: cationic amino acid transporter 4	-0.308325328	4.079290864	0.045307217	0.131939179
jg14327	jg14327: Krueppel-like factor 6 isoform X2	-0.307867699	4.408498954	0.043035247	0.12749879
jg14772	jg14772: transmembrane protein 64	-0.307685608	5.98051019	0.005751562	0.030158188
jg15497	jg15497: WASH complex subunit FAM21A	-0.307233211	5.581439376	0.07765676	0.192229172
jg13990	jg13990: probable galactose-1-phosphate uridylyltransferase	-0.307119716	2.267696721	0.173385742	0.331699246
jg7594	jg7594: 6-phosphofructo-2-kinase/fructose-2,6-bisphosphatase-like Protein	-0.306752569	7.658201661	0.012499964	0.05296503
jg5641	jg5641: folliculin-interacting protein 1	-0.306597505	5.986865949	0.030291676	0.100105301
jg6336	jg6336: 26S proteasome non-ATPase regulatory subunit 2-like	-0.306454139	5.906119809	0.251232438	0.426981849
jg12837	jg12837: Tetratricopeptide repeat protein 8-like Protein	-0.3062848	3.965930101	0.087325335	0.207857277
jg19533	jg19533: D-3-phosphoglycerate dehydrogenase	-0.305914882	5.325398451	0.426821173	0.601620308
jg19262	jg19262: limbic system-associated membrane protein	-0.305851157	5.690337176	0.06205275	0.165321687
jg18843	jg18843: RNA-directed DNA polymerase from mobile element jockey-like	-0.305713219	4.835173128	0.066360153	0.173325899
jg6221	jg6221: monocyte to macrophage differentiation factor 2	-0.305644595	4.456881252	0.071115923	0.181195358
jg7382	jg7382: sun domain-containing protein 1	-0.305065294	8.546397278	0.000647986	0.005968464
jg7299	jg7299: hexamerin 4 precursor	-0.304948105	5.71395735	0.649681012	0.782985104
jg7806	jg7806: transcriptional activator cubitus interruptus	-0.304931078	7.639781689	0.001329558	0.010063477
jg19364	jg19364: cathepsin B	-0.304848626	7.226806577	0.022895901	0.082212555
jg17787	jg17787: synaptic vesicle 2-related protein	-0.304805879	5.158565495	0.022736121	0.081736175
jg5420	jg5420: histone deacetylase complex subunit SAP130	-0.30436708	7.352538341	0.015866323	0.063241884
jg4689	jg4689: Ankyrin-3-like Protein	-0.304297551	7.123088031	0.012700198	0.053603964
jg9168	jg9168: aquaporin AQPAn.G	-0.303811312	5.291335033	0.01530077	0.061481771
jg11780	jg11780: protein FRG1 homolog isoform X2	-0.303751136	5.137101931	0.01624031	0.06420175
jg8466	jg8466: PREDICTED: uncharacterized protein LOC661830 isoform X6	-0.303458966	6.180632452	0.011038591	0.048117618
jg11564	jg11564: ATP-dependent RNA helicase DDX54	-0.303271297	6.52482235	0.006937175	0.034364274
jg12757	jg12757: succinyl-CoA:3-ketoacid coenzyme A transferase 1, mitochondrial	-0.303090534	2.127767081	0.335809308	0.515949583
jg12085	jg12085: Pkinase and/or Kinase-like domain containing protein	-0.3029517	5.268077085	0.006391202	0.032549786
jg14514	jg14514: odorant receptor coreceptor	-0.302916893	2.601340696	0.131352922	0.275203541
jg15455	jg15455: ubiquitin carboxyl-terminal hydrolase 2 isoform X2	-0.302596114	7.547147254	0.051154547	0.144411009
jg9044	jg9044: PREDICTED: uncharacterized protein LOC657780	-0.30253053	3.21821389	0.110819367	0.244391616
jg12815	jg12815: lateral signaling target protein 2 homolog isoform X1	-0.302422116	5.802166109	0.014984795	0.060507801
jg9177	jg9177: protein phosphatase 1 regulatory subunit 3B isoform X2	-0.30222971	5.289231634	0.031414492	0.103136045
jg10637	jg10637: Glutathione S-transferase D7-like Protein	-0.301974473	4.5813748	0.03818426	0.117227577
jg6659	jg6659: PREDICTED: uncharacterized protein LOC657834	-0.301548245	8.013414699	0.039955051	0.120826961
jg11213	jg11213: innexin shaking-B isoform X1	-0.30152522	3.9123792	0.102882765	0.232121379
jg11604	jg11604: zinc finger and BTB domain-containing protein 17-like isoform X1	-0.30097962	5.076650382	0.006677442	0.033368765
jg6319	jg6319: pre-mRNA-splicing factor RBM22	-0.300623716	6.554351029	0.001282184	0.00979506
jg8458	jg8458: tyrosine-protein phosphatase non-receptor type 13 isoform X3	-0.300505532	7.142723556	0.032843673	0.106324633
jg19081	jg19081: staphylococcal nuclease domain-containing protein 1	-0.300317359	9.192184101	0.027007487	0.092356414
jg8825	jg8825: acetylcholinesterase 2 isoform X1	-0.30018604	3.870049708	0.076749221	0.190661002
jg7005	jg7005: actin-5C	-0.299463779	13.28509599	0.045136129	0.131610666
jg2050	jg2050: polypeptide N-acetylgalactosaminyltransferase 2 isoform X1	-0.299280244	3.861855703	0.119507715	0.25804423
jg19891	jg19891: histone H2B	-0.299124715	9.382877522	0.071025528	0.181022726
jg11740	jg11740: UDP-glucuronosyltransferase 2B9	-0.298967187	2.271139385	0.356367875	0.535795783
jg14508	jg14508: glycylpeptide N-tetradecanoyltransferase 1	-0.298651522	8.555041954	0.002667044	0.017305171
jg1588	jg1588: EcKinase and/or DUF1679 domain containing protein	-0.298000246	2.614445058	0.341776927	0.521662555
jg2800	jg2800: uncharacterized protein BDFB_009856, partial	-0.297563468	3.390968701	0.096615156	0.222532234
jg5598	jg5598: PAX3- and PAX7-binding protein 1	-0.297530415	5.645177336	0.043804708	0.129017353
jg11483	jg11483: coiled-coil domain-containing protein 174	-0.297357043	4.103652204	0.038207506	0.117227577
jg9073	jg9073: probable isocitrate dehydrogenase [NAD] subunit alpha, mitochondrial isoform X2	-0.297095929	6.446603119	0.003114472	0.0194011
jg15087	jg15087: carboxypeptidase D	-0.296740104	9.041438273	0.004350586	0.024563233
jg11560	jg11560: methionine aminopeptidase 1	-0.296632094	7.29933204	0.036274872	0.113374644
jg4607	jg4607: sodium/potassium-transporting ATPase subunit beta-2 isoform X1	-0.29611513	8.922516847	0.003794098	0.022284165
jg6685	jg6685: PREDICTED: uncharacterized protein LOC103314815	-0.29599492	3.65496003	0.090756028	0.213051718
jg7098	jg7098: regulatory-associated protein of mTOR isoform X1	-0.295884618	5.677373524	0.069203263	0.178077813
jg13378	jg13378: 26S proteasome non-ATPase regulatory subunit 11	-0.29587095	9.687717081	0.011813126	0.050779294
jg2658	jg2658: neurobeachin isoform X2	-0.295820464	4.271342759	0.109524037	0.242805126
jg4486	jg4486: oxidation resistance protein 1 isoform X12	-0.295609727	7.222593191	0.008039346	0.038225032
jg18890	jg18890: Nipped-B protein-like Protein	-0.295195855	6.536215186	0.04171668	0.1246951
jg11415	jg11415: WD40 domain containing protein	-0.294765806	2.300605934	0.288308029	0.469272291
jg1800	jg1800: liprin-beta-1 isoform X1	-0.294683779	7.614747815	0.011413995	0.04939693
jg12620	jg12620: Telomerase-binding protein EST1A-like Protein	-0.294598416	5.38456551	0.014847287	0.060110887
jg1913	jg1913: Alpha-actinin, sarcomeric-like Protein	-0.294567664	8.981082167	0.083680692	0.201999428
jg7715	jg7715: tyrosine hydroxylase	-0.294538682	5.214666366	0.221203038	0.393260466
jg17846	jg17846: zinc finger protein 2 homolog	-0.294156148	8.006047658	0.007631818	0.036690457
jg14643	jg14643: proton-associated sugar transporter A-like	-0.294123762	5.705845814	0.023792998	0.084494568
jg14505	jg14505: serine protease gd-like	-0.294094683	4.448352545	0.093121313	0.216692122
jg13557	jg13557: activating transcription factor of chaperone	-0.293826104	12.1358418	0.017439912	0.067672246
jg6645	jg6645: smoothened isoform X1	-0.293643153	7.204632412	0.008155739	0.038501387
jg5497	jg5497: ankyrin repeat domain-containing protein 39 isoform X2	-0.293599496	7.060042534	0.000935432	0.007848778
jg5667	jg5667: MLX-interacting protein isoform X2	-0.293521735	7.38756253	0.001617067	0.011680364
jg11847	jg11847: WAP four-disulfide core domain-like protein	-0.293431898	4.187021267	0.240548567	0.414414672
jg19281	jg19281: zinc finger protein 502 isoform X1	-0.293349307	9.149684643	0.028099145	0.094906107
jg13330	jg13330: Glutamate receptor-interacting protein 2-like Protein	-0.293326871	5.382338119	0.072853265	0.184582011
jg10011	jg10011: semaphorin-5c	-0.293324413	6.5725324	0.068105077	0.176254769
jg1508	jg1508: PREDICTED: uncharacterized protein LOC657485	-0.293164272	5.662646464	0.039945601	0.120826961
jg9173	jg9173: major facilitator superfamily domain-containing protein 8	-0.293144106	7.790463175	0.016020213	0.063609669
jg6799	jg6799: protein spaetzle 3	-0.29282813	4.360120884	0.111009423	0.244647755
jg10433	jg10433: ---NA---	-0.292778363	2.996196168	0.070660643	0.180441986
jg2551	jg2551: toll-interacting protein-like	-0.292638635	6.190871252	0.003717908	0.021947111
jg2868	jg2868: BTB/POZ domain-containing protein KCTD3 isoform X1	-0.29258434	6.257632518	0.024987342	0.087499229
jg11476	jg11476: DNA replication licensing factor Mcm2	-0.29252975	7.234827365	0.019577741	0.073396796
jg11345	jg11345: STAM-binding protein-like	-0.292204465	5.651431353	0.049662355	0.141355824
jg10498	jg10498: PREDICTED: uncharacterized protein LOC103312210	-0.292115512	3.204510068	0.692474648	0.812267836
jg13622	jg13622: COMM domain-containing protein 4	-0.291898456	3.785093054	0.102264834	0.23107305
jg17257	jg17257: PREDICTED: uncharacterized protein LOC660111 isoform X1	-0.291812991	3.765628436	0.300676483	0.481964477
jg10036	jg10036: serine protease snake	-0.290847162	5.712397729	0.031215574	0.102590005
jg4691	jg4691: run domain Beclin-1-interacting and cysteine-rich domain-containing protein	-0.290784378	5.212579922	0.066890061	0.174257086
jg16652	jg16652: growth arrest-specific protein 1	-0.290743156	6.173053275	0.041425808	0.124112764
jg6387	jg6387: Hairy orange and/or HLH domain containing protein	-0.29066969	6.457211417	0.030592794	0.100769055
jg2816	jg2816: PREDICTED: uncharacterized protein LOC662055	-0.290332443	4.567980196	0.032712063	0.106050399
jg5266	jg5266: large neutral amino acids transporter small subunit 2	-0.289897332	4.307821207	0.16260625	0.317936345
jg8939	jg8939: proto-oncogene tyrosine-protein kinase ROS	-0.289887791	4.34986947	0.176158567	0.335513633
jg2422	jg2422: muscle LIM protein Mlp84B	-0.289820541	8.337131819	0.144534624	0.292966773
jg19065	jg19065: glucose transporter type 1 isoform X9	-0.289618933	5.437847508	0.071832869	0.182610539
jg14309	jg14309: roundabout homolog 3	-0.289568741	4.406168658	0.084390131	0.203332107
jg703	jg703: hypothetical protein BDFB_007278, partial	-0.289364122	3.932871961	0.123053825	0.262753033
jg6867	jg6867: NAD kinase isoform X3	-0.289100775	3.251332117	0.069850425	0.179046969
jg14357	jg14357: Tubulin gamma-1 chain-like Protein	-0.289057452	6.214959635	0.001943045	0.013405676
jg17467	jg17467: protein fem-1 homolog B isoform X2	-0.288895707	7.849025629	0.139168951	0.285567867
jg10112	jg10112: PREDICTED: uncharacterized protein LOC103314652 isoform X2	-0.288577483	2.406742985	0.363945389	0.542767691
jg11441	jg11441: ubiquitin thioesterase OTU1	-0.28855627	6.288108153	0.018702933	0.070911827
jg4345	jg4345: IER domain containing protein	-0.288372086	6.261385532	0.003722152	0.021947111
jg11737	jg11737: meiosis-specific nuclear structural protein 1-like	-0.288321178	4.079209298	0.049281458	0.140615392
jg4161	jg4161: HLH domain containing protein	-0.288272276	4.331506672	0.044497678	0.130493248
jg6388	jg6388: ---NA---	-0.287954224	2.550878523	0.121793507	0.261109806
jg849	jg849: CCA tRNA nucleotidyltransferase 1, mitochondrial	-0.287639699	5.481217581	0.013736519	0.056689139
jg7242	jg7242: E3 ubiquitin-protein ligase SMURF2 isoform X2	-0.287508002	6.333578954	0.139329971	0.28568316
jg6628	jg6628: protein bowel	-0.287321489	8.550105859	0.038236861	0.117238104
jg1040	jg1040: anoctamin-10 isoform X2	-0.287025976	5.544839744	0.010429077	0.046195397
jg8896	jg8896: cadherin 23	-0.28680605	7.038869836	0.058954549	0.159518905
jg3541	jg3541: ---NA---	-0.286796079	3.316097681	0.119146451	0.257387067
jg6311	jg6311: PREDICTED: uncharacterized protein LOC100142041	-0.286687398	4.897126816	0.023162833	0.082857513
jg2567	jg2567: Transportin-3-like Protein	-0.286510108	6.930558153	0.015603703	0.062394117
jg13081	jg13081: early endosome antigen 1	-0.286491742	6.095843761	0.082508934	0.200078635
jg6422	jg6422: eukaryotic initiation factor 3 p66 subunit	-0.286488049	8.484989787	0.023131119	0.082794212
jg19356	jg19356: 1-phosphatidylinositol 4,5-bisphosphate phosphodiesterase gamma-1	-0.286350227	2.52967058	0.335174238	0.515358211
jg14571	jg14571: protein cereblon	-0.286347019	6.033692036	0.005322485	0.028469471
jg5455	jg5455: breast cancer anti-estrogen resistance protein 3 isoform X2	-0.286025065	6.003947809	0.039109951	0.119348687
jg7653	jg7653: PREDICTED: uncharacterized protein LOC658141 isoform X2	-0.286017604	9.28840743	0.031826664	0.10388747
jg17682	jg17682: pre-mRNA-processing factor 39 isoform X1	-0.286016369	8.734808923	0.007202678	0.035196229
jg14479	jg14479: uncharacterized protein BDFB_010114, partial	-0.285963469	2.262922453	0.151138967	0.302651687
jg4013	jg4013: solute carrier family 35 member F6	-0.285908064	7.660611497	0.004934268	0.026886874
jg3974	jg3974: E3 ubiquitin-protein ligase RNF8-B	-0.285820558	4.965195034	0.039279068	0.119622616
jg18291	jg18291: TBC1 domain family member 24 isoform X5	-0.285553722	3.537882384	0.038221167	0.117229725
jg12500	jg12500: Chitin bind 3 domain containing protein	-0.285356348	6.775735082	0.152578992	0.304585519
jg12118	jg12118: PREDICTED: uncharacterized protein LOC662691 isoform X2	-0.285163069	5.254314052	0.044206859	0.12986393
jg19355	jg19355: PREDICTED: hamartin	-0.285043305	6.885266097	0.00299775	0.01888207
jg1778	jg1778: galectin-8 isoform X1	-0.284990041	2.427200774	0.376121967	0.554310002
jg4418	jg4418: sodium/potassium/calcium exchanger 3 isoform X1	-0.284903261	5.232542581	0.071308515	0.181532653
jg36	jg36: probable protein S-acyltransferase 23	-0.284851015	1.753498458	0.521675129	0.686135167
jg11240	jg11240: zf-H2C2 2 domain containing protein	-0.284600856	5.554918899	0.013172892	0.054957936
jg17277	jg17277: NADPH oxidase 5 isoform X1	-0.28444428	5.459921665	0.036204689	0.113272712
jg17346	jg17346: gustatory receptor 28b	-0.284419751	2.448681816	0.240351344	0.414248838
jg11791	jg11791: Golgin-45-like Protein	-0.284239822	5.237476461	0.048734439	0.139406389
jg9155	jg9155: hypothetical protein TcasGA2_TC001067	-0.283864578	3.720775165	0.091463633	0.214002077
jg9977	jg9977: kinesin-like protein KIF13A isoform X2	-0.283705357	6.362214294	0.065417751	0.171607761
jg5955	jg5955: Uncharacterized protein C1orf43 homolog-like Protein	-0.283703918	3.277271139	0.091118405	0.213625188
jg13573	jg13573: putative RNA-directed DNA polymerase from transposon X-element-like Protein	-0.283661892	3.521504349	0.25230812	0.428005804
jg8655	jg8655: Max-interacting protein 1-like Protein	-0.283595288	5.697012697	0.013157121	0.054942827
jg2738	jg2738: transmembrane 7 superfamily member 3-like	-0.283481214	6.166984292	0.02870438	0.096159674
jg9988	jg9988: PREDICTED: uncharacterized protein LOC661635 isoform X3	-0.283452522	5.213292176	0.059579775	0.16083584
jg12970	jg12970: Protein hairy-like Protein	-0.283227486	5.575184075	0.008336005	0.039127747
jg18643	jg18643: TBC1 domain family member 24 isoform X5	-0.283174713	3.537759951	0.039585457	0.120110856
jg15827	jg15827: protein NipSnap	-0.283164235	7.382112462	0.005016	0.027232723
jg16589	jg16589: sodium/calcium exchanger 3 isoform X1	-0.282940225	2.842778118	0.199272621	0.365737887
jg13756	jg13756: 1-phosphatidylinositol 4,5-bisphosphate phosphodiesterase isoform X2	-0.28291143	6.433285392	0.015885634	0.063241884
jg5184	jg5184: mitochondrial sodium/hydrogen exchanger 9B2 isoform X3	-0.282800073	3.1004864	0.22320958	0.395558513
jg8674	jg8674: serine protease 42	-0.282402752	9.665149943	0.015672352	0.062613263
jg5453	jg5453: proline-rich protein HaeIII subfamily 1-like	-0.282328411	6.835905914	0.010098706	0.045129838
jg6113	jg6113: trithorax group protein osa	-0.28221282	5.186124083	0.056731377	0.155213767
jg7435	jg7435: epsin-1 isoform X1	-0.28205116	7.944968731	0.011731181	0.050479796
jg19197	jg19197: L-lactate dehydrogenase isoform X1	-0.282006235	6.337886561	0.008142236	0.038457715
jg13441	jg13441: protein mothers against dpp	-0.281817517	5.957499964	0.01972661	0.073730243
jg5174	jg5174: beta-catenin-like protein 1	-0.281651553	6.559503072	0.024501199	0.086230874
jg10643	jg10643: palmitoyltransferase ZDHHC5 isoform X2	-0.28158585	5.928764151	0.010945666	0.047892387
jg1602	jg1602: uncharacterized protein BDFB_005771, partial	-0.281539849	3.970474891	0.053208941	0.148725238
jg5516	jg5516: ral guanine nucleotide dissociation stimulator-like 1 isoform X1	-0.281522781	6.670838043	0.025974518	0.089808684
jg5094	jg5094: PREDICTED: uncharacterized protein LOC661762	-0.281227251	7.658105327	0.09486567	0.219512278
jg17765	jg17765: PREDICTED: uncharacterized protein LOC103313188 isoform X1	-0.281170226	4.861761088	0.103699185	0.233525873
jg15830	jg15830: zf-H2C2 2 domain containing protein	-0.281140756	5.001607878	0.014874719	0.060170768
jg4534	jg4534: protein lifeguard 4-like	-0.281132728	6.684440239	0.007541103	0.036378283
jg15129	jg15129: transcriptional adapter 3	-0.281127235	6.788291828	0.000631366	0.00587468
jg17630	jg17630: E3 ubiquitin-protein ligase Topors isoform X1	-0.281124181	6.332111906	0.00836674	0.039210966
jg7192	jg7192: nucleoporin-like protein 2	-0.280794814	4.77483086	0.031436824	0.103136045
jg12243	jg12243: lipase member H-A	-0.280739264	3.357827695	0.307607567	0.488553195
jg18170	jg18170: 26S proteasome regulatory subunit 4	-0.280344915	9.673119807	0.04202131	0.125325016
jg14229	jg14229: N-myc protein	-0.280068666	6.203061028	0.035445148	0.11178569
jg10382	jg10382: arf-GAP with Rho-GAP domain, ANK repeat and PH domain-containing protein 1	-0.279786512	6.677883944	0.003870618	0.022630733
jg13247	jg13247: pancreatic triacylglycerol lipase	-0.279734563	3.109608104	0.363330655	0.542199883
jg2778	jg2778: T-complex protein 1 subunit epsilon	-0.279660775	8.85021998	0.003708586	0.021924288
jg12025	jg12025: ras-related protein Ral-a	-0.279544698	6.609054013	0.006048809	0.031228012
jg13159	jg13159: Chromodomain-helicase-DNA-binding protein Mi-2 homolog-like Protein	-0.279507245	9.045620584	0.043674889	0.128826942
jg2453	jg2453: titin isoform X1	-0.279505591	4.59071048	0.031323764	0.102877068
jg6147	jg6147: PREDICTED: uncharacterized protein LOC656296	-0.279465156	4.672715407	0.057677637	0.156947722
jg11551	jg11551: hypothetical protein BDFB_009733	-0.279343757	6.827697504	0.006383608	0.032536266
jg5624	jg5624: methylcrotonoyl-CoA carboxylase subunit alpha, mitochondrial	-0.279150374	3.633805162	0.192870649	0.357262957
jg10550	jg10550: mediator of RNA polymerase II transcription subunit 24	-0.279121308	5.538378666	0.056414106	0.154860572
jg17363	jg17363: RING finger and CHY zinc finger domain-containing protein 1	-0.279056899	6.480796036	0.020719054	0.076335577
jg4446	jg4446: Wnt6 protein precursor	-0.278962804	6.160271409	0.00680623	0.033825469
jg2443	jg2443: PREDICTED: uncharacterized protein LOC103312661	-0.278700238	4.250849385	0.036998468	0.11456732
jg13174	jg13174: epsilon-sarcoglycan isoform X1	-0.278697831	4.609649901	0.039337524	0.119720021
jg12878	jg12878: uncharacterized protein BDFB_005577	-0.278500998	5.581459919	0.075283435	0.188469047
jg9237	jg9237: PREDICTED: uncharacterized protein LOC103314073 isoform X1	-0.278450787	2.281296592	0.359847265	0.539405208
jg7039	jg7039: protein brunelleschi	-0.278198297	5.313543952	0.053355063	0.148903592
jg13559	jg13559: transmembrane protein 135 isoform X1	-0.278155738	5.364461886	0.093014814	0.21652075
jg15424	jg15424: rhomboid-related protein 2	-0.278115985	6.117380526	0.016191346	0.06414837
jg14785	jg14785: Myb DNA-bind 4 domain containing protein	-0.27791667	2.937715878	0.093579047	0.217477514
jg12839	jg12839: rab3 GTPase-activating protein regulatory subunit	-0.277543337	6.694453647	0.002489278	0.016398224
jg13849	jg13849: synaptotagmin-5 isoform X2	-0.277507763	4.183283074	0.172825041	0.331116818
jg11611	jg11611: Adrenodoxin-like protein, mitochondrial	-0.277302836	3.695802483	0.068726479	0.17715332
jg16365	jg16365: extensin-like isoform X1	-0.277106857	5.125319479	0.023182805	0.08288082
jg7669	jg7669: kinesin-like protein KIF19	-0.276995257	3.112394383	0.135320358	0.280686014
jg2612	jg2612: nuclear factor related to kappa-B-binding protein isoform X1	-0.276962478	5.940888222	0.018981139	0.071624698
jg10646	jg10646: transcription factor 21	-0.276887573	4.870627893	0.038442805	0.117789691
jg17826	jg17826: lysM and putative peptidoglycan-binding domain-containing protein 2	-0.276823938	5.210132395	0.01489913	0.06024257
jg3352	jg3352: cartilage oligomeric matrix protein	-0.276805768	3.484061774	0.286238547	0.466972534
jg2459	jg2459: Connectin-like Protein	-0.276450809	3.725757604	0.268067018	0.447190368
jg778	jg778: gag polyprotein - red flour beetle retrotransposon Woot	-0.276445753	2.829914063	0.195772952	0.360784903
jg5545	jg5545: stress response protein NST1 isoform X2	-0.276390874	8.361193318	0.137057204	0.282967909
jg14872	jg14872: 26S proteasome non-ATPase regulatory subunit 13	-0.276224538	9.004329272	0.089882395	0.211761838
jg11137	jg11137: serologically defined colon cancer antigen 8 homolog isoform X2	-0.275972122	2.794939417	0.15826224	0.312482419
jg9813	jg9813: Protein I'm not dead yet-like Protein	-0.275757696	6.397476513	0.012293602	0.052302744
jg4601	jg4601: elongation factor G, mitochondrial	-0.275746931	5.301312423	0.060338104	0.162042205
jg15281	jg15281: TGFb propeptide domain containing protein	-0.275451652	4.11955453	0.129313133	0.271945429
jg18249	jg18249: microtubule-associated serine/threonine-protein kinase 3 isoform X1	-0.275424719	6.552234025	0.069123804	0.17797461
jg1190	jg1190: dynamin isoform X1	-0.275371491	7.472036057	0.002597039	0.01698497
jg8679	jg8679: Protein SERAC1-like Protein	-0.275338043	3.429513048	0.299068564	0.480525562
jg8576	jg8576: DNA fragmentation factor subunit alpha	-0.275318753	6.311949632	0.013738263	0.056689139
jg14506	jg14506: putative sodium-coupled neutral amino acid transporter 11	-0.275290934	5.077481359	0.044804145	0.131107569
jg18779	jg18779: DNA-directed RNA polymerase I subunit RPA49	-0.275280798	7.589689747	0.017523113	0.06791457
jg7424	jg7424: platelet-activating factor acetylhydrolase-like	-0.275245869	5.221294594	0.078563244	0.193730792
jg4579	jg4579: alpha-aspartyl dipeptidase isoform X1	-0.275198775	4.801386709	0.036642587	0.113972559
jg5714	jg5714: elongation factor 1-alpha	-0.275150945	10.25987847	0.052505061	0.147304056
jg17403	jg17403: PREDICTED: uncharacterized protein LOC664550	-0.275106526	2.16259797	0.376063202	0.554310002
jg5401	jg5401: probable tubulin polyglutamylase TTLL2	-0.274457261	3.337453399	0.137930493	0.283993014
jg7460	jg7460: syntaxin-1A isoform X3	-0.274388257	2.549751724	0.36447176	0.543373507
jg18235	jg18235: paralytic B	-0.273803372	3.336152631	0.316982779	0.498021406
jg17954	jg17954: SAGA-associated factor 29 -like	-0.273694122	5.399419948	0.004536326	0.025312198
jg16900	jg16900: vesicular inhibitory amino acid transporter	-0.273465192	3.340809596	0.138194495	0.2843939
jg12120	jg12120: THO complex subunit 6	-0.273325205	5.564108493	0.029462077	0.097864298
jg19362	jg19362: negative elongation factor B	-0.273183395	7.175285145	0.005032234	0.027288103
jg11930	jg11930: E3 ubiquitin-protein ligase RNF126-like Protein	-0.272800436	6.629341315	0.012914061	0.054253453
jg17887	jg17887: ubiquitin carboxyl-terminal hydrolase calypso	-0.272534225	5.1242136	0.059513387	0.160734124
jg1188	jg1188: tubulin-specific chaperone D	-0.272335333	6.917732063	0.043244673	0.127909766
jg9021	jg9021: nicotinic acetylcholine receptor a8 subunit	-0.272320312	5.056565054	0.163386754	0.319044608
jg15776	jg15776: carbohydrate sulfotransferase 11	-0.272192838	5.319641925	0.008110294	0.038387028
jg6243	jg6243: DNA-directed RNA polymerase, mitochondrial	-0.272080913	5.754671772	0.129402432	0.272069967
jg14631	jg14631: cytochrome c oxidase assembly protein COX15 homolog	-0.271710098	5.325725347	0.062412954	0.165890547
jg17269	jg17269: proteasome activator complex subunit 4	-0.271414554	6.446299794	0.010083983	0.045086322
jg5439	jg5439: Eukaryotic translation initiation factor 4 gamma 1-like Protein	-0.271392238	8.655271609	0.108628375	0.241899992
jg5416	jg5416: cardioacceleratory peptide receptor-like	-0.271069915	4.107802388	0.084860393	0.204193204
jg310	jg310: RB1-inducible coiled-coil protein 1 isoform X2	-0.27081575	7.173636646	0.053428853	0.149017569
jg6194	jg6194: Golgi-specific brefeldin A-resistance guanine nucleotide exchange factor 1	-0.27069149	5.448655929	0.070947197	0.180969374
jg12104	jg12104: inactive pancreatic lipase-related protein 1 isoform X2	-0.270673194	3.920665649	0.223863049	0.396483509
jg8404	jg8404: PREDICTED: uncharacterized protein LOC103315034	-0.27053794	8.80527631	0.01760189	0.068096278
jg4530	jg4530: latrophilin-like protein LAT-2	-0.270524057	3.055632109	0.120171649	0.259269216
jg15601	jg15601: PP2C-like domain-containing protein	-0.2703045	6.626262198	0.026824062	0.091937718
jg16538	jg16538: homeotic protein distal-less-like isoform X2	-0.270301069	4.425043415	0.069632848	0.178707108
jg6214	jg6214: neurofilament heavy polypeptide-like	-0.270286119	6.350201009	0.06651281	0.173553568
jg14348	jg14348: suppressor of white apricot	-0.270120403	6.767002487	0.079193548	0.194754117
jg11667	jg11667: A-kinase anchor protein 17A	-0.270022681	6.292855963	0.006160972	0.031770805
jg13455	jg13455: F-box-like domain containing protein	-0.269998932	3.430633196	0.063950031	0.168884097
jg16824	jg16824: follistatin isoform X1	-0.269866026	4.803286189	0.086887888	0.207280218
jg15550	jg15550: arylsulfatase b	-0.269841906	2.632095273	0.474511319	0.642118314
jg9920	jg9920: PREDICTED: uncharacterized protein LOC103313285 isoform X2	-0.268972986	3.901570771	0.076170691	0.189846942
jg14729	jg14729: myb-binding protein 1A	-0.268332681	6.775914144	0.033631358	0.108051701
jg19035	jg19035: Supervillin-like protein	-0.268013538	6.954968111	0.095956443	0.2214097
jg19440	jg19440: TBC1 domain family member 13	-0.267994877	7.256318395	0.00647499	0.032810242
jg5589	jg5589: GTPase-activating protein isoform X2	-0.26751275	6.782701455	0.009910788	0.044554211
jg13659	jg13659: hypothetical protein TcasGA2_TC031535	-0.267232526	2.957957718	0.07555182	0.188988505
jg8073	jg8073: disks large 1 tumor suppressor protein isoform X1	-0.267127171	7.446862082	0.01652078	0.064913317
jg6880	jg6880: E3 ubiquitin-protein ligase MARCH6	-0.267088854	7.599116079	0.032738632	0.106098503
jg2656	jg2656: Mab-21 domain containing protein	-0.266964929	6.128215487	0.007041838	0.034597189
jg5024	jg5024: 45 kDa calcium-binding protein	-0.266647843	3.555264019	0.132833005	0.277605021
jg7675	jg7675: UbiA domain containing protein	-0.266625817	4.798936401	0.083317868	0.201284754
jg1658	jg1658: Protein turtle-like Protein	-0.266474243	2.092292301	0.293217277	0.474443873
jg13187	jg13187: glycogen debranching enzyme	-0.266208258	4.858047927	0.076429602	0.190075819
jg196	jg196: Paired box protein Pax-6-like Protein	-0.265977311	3.007724459	0.348314666	0.527722974
jg8448	jg8448: dmX-like protein 2	-0.265344505	5.930965344	0.054510457	0.150993483
jg5723	jg5723: autophagy-related protein 9A	-0.264862442	8.45209874	0.041239223	0.123768654
jg6318	jg6318: actin-interacting protein 1 isoform X2	-0.264838209	8.115491519	0.025788755	0.089425186
jg4399	jg4399: serine/threonine-protein phosphatase 2A regulatory subunit B'' subunit beta isoform X1	-0.264632943	7.84364554	0.039550827	0.120110856
jg17684	jg17684: acyl-CoA-binding domain-containing protein 5A	-0.26456932	5.555181985	0.016207528	0.064156276
jg2779	jg2779: apoptosis-inducing factor 1, mitochondrial isoform X1	-0.264430975	7.109222139	0.038564842	0.118043653
jg15111	jg15111: calmodulin isoform X2	-0.264388522	4.873980625	0.06348343	0.167896965
jg7573	jg7573: cytoplasmic phosphatidylinositol transfer protein 1	-0.264333418	5.5608473	0.024694781	0.086608878
jg19404	jg19404: hypothetical protein TcasGA2_TC004219	-0.264221607	5.074664421	0.090628067	0.212918056
jg10920	jg10920: cyclic nucleotide-gated cation channel subunit A isoform X3	-0.264064465	2.410175248	0.239901854	0.413566788
jg9000	jg9000: beta-galactosidase-1-like protein 2	-0.263717386	4.757510095	0.250268203	0.425743069
jg8248	jg8248: tubulin alpha-3 chain	-0.263431667	6.836362729	0.037550713	0.115801636
jg11241	jg11241: nicotinic acetylcholine receptor subunit alpha3	-0.263395571	4.297578989	0.193644008	0.358255277
jg19961	jg19961: hippocampus abundant transcript 1 protein isoform X1	-0.263162719	6.696282722	0.038866638	0.118726355
jg9228	jg9228: PHD and RING finger domain-containing protein 1	-0.263117163	8.66003456	0.004102276	0.02357375
jg4904	jg4904: protein AF-10 isoform X1	-0.263058655	6.90716301	0.01422228	0.058103218
jg8114	jg8114: multiple epidermal growth factor-like domains protein 10 isoform X1	-0.262967525	7.776518247	0.026612415	0.091420165
jg15825	jg15825: facilitated trehalose transporter Tret1	-0.262913203	4.416607438	0.26794551	0.447152609
jg5072	jg5072: uncharacterized protein LOC108913044 isoform X1	-0.262886548	2.934763702	0.378141418	0.555969228
jg18916	jg18916: transcription factor Adf-1	-0.262773941	3.678187911	0.1583615	0.312541953
jg17680	jg17680: nucleolysin TIAR	-0.262596082	8.564474226	0.096362101	0.222062472
jg18847	jg18847: wolframin isoform X1	-0.26237791	5.589463939	0.082488408	0.200078635
jg1752	jg1752: Bifunctional trehalose-6-phosphate synthase/phosphatase-like Protein	-0.262182741	3.556749092	0.446623075	0.620920029
jg15288	jg15288: structure-specific endonuclease subunit slx1	-0.262147944	4.877635317	0.062147649	0.165477035
jg13786	jg13786: PREDICTED: uncharacterized protein LOC662701 isoform X5	-0.262136459	4.935531039	0.110505489	0.2439644
jg8164	jg8164: spatzle 7	-0.26209112	3.944188934	0.297126828	0.4788867
jg12043	jg12043: transport and Golgi organization protein 1	-0.262021248	8.10895434	0.04150223	0.124239322
jg18276	jg18276: plexin A	-0.261941656	6.759697128	0.037161186	0.114953121
jg12041	jg12041: probable serine hydrolase	-0.261833695	2.753330392	0.296551842	0.47821562
jg9885	jg9885: 3-hydroxy-3-methylglutaryl-coenzyme A reductase	-0.261813271	4.247082129	0.350330961	0.529713062
jg19142	jg19142: unconventional myosin-IXa	-0.261715805	8.830700395	0.165153577	0.321292866
jg2469	jg2469: kielin/chordin-like protein	-0.261631736	6.72098179	0.007136064	0.034946235
jg12811	jg12811: homeobox protein Nkx-2.5-like	-0.261319452	5.670647804	0.040956621	0.123114867
jg19228	jg19228: dual oxidase maturation factor 1	-0.261300933	4.7114419	0.146493202	0.295567926
jg2276	jg2276: interferon regulatory factor 2-binding protein 2 isoform X2	-0.261206009	6.157587677	0.028981203	0.096897386
jg2631	jg2631: Protein YIPF5-like Protein	-0.261036884	4.45281433	0.110497837	0.2439644
jg9783	jg9783: acyl-CoA Delta(11) desaturase isoform X1	-0.260949321	6.314008173	0.12478564	0.265261132
jg5989	jg5989: UDP-glucose 4-epimerase isoform X1	-0.260352098	5.41278529	0.024210095	0.085505781
jg1691	jg1691: apoptosis-stimulating of p53 protein 1 isoform X2	-0.260332835	5.642647313	0.027441906	0.093312797
jg4088	jg4088: NF-X1-type zinc finger protein NFXL1	-0.259739009	3.612257974	0.114994131	0.250450738
jg3636	jg3636: protein limb expression 1 homolog	-0.259712942	7.977242034	0.031696683	0.103537918
jg19747	jg19747: NIF3-like protein 1 isoform X3	-0.25969244	4.550742537	0.0523009	0.146822358
jg5640	jg5640: glyoxylate/hydroxypyruvate reductase A HPR2	-0.259649913	4.819722779	0.027812219	0.094268511
jg15105	jg15105: unconventional myosin-XVIIIa isoform X4	-0.259492539	7.6146057	0.033382633	0.107454061
jg16630	jg16630: uncharacterized protein BDFB_003576	-0.259086573	4.736037504	0.039163017	0.119405805
jg15051	jg15051: polymerase delta-interacting protein 2	-0.259022974	3.890596451	0.067225748	0.174678796
jg18893	jg18893: cytosolic carboxypeptidase 6 isoform X2	-0.259002125	2.879648826	0.183924467	0.34535952
jg17231	jg17231: protein Wnt-5b-like	-0.258816346	5.647819763	0.086994084	0.207311259
jg9994	jg9994: PREDICTED: uncharacterized protein LOC100141768	-0.258790283	3.957944099	0.095814325	0.221194632
jg4232	jg4232: E3 ubiquitin-protein ligase MIB1	-0.25875178	5.707504731	0.024575051	0.086389947
jg7132	jg7132: mitochondrial dicarboxylate carrier-like	-0.258590161	2.999755814	0.203742618	0.371182471
jg15362	jg15362: uncharacterized protein BDFB_003874	-0.258575984	5.199936454	0.032812454	0.106261598
jg2560	jg2560: apoptosis-resistant E3 ubiquitin protein ligase 1 isoform X2	-0.258437721	7.483586664	0.037144437	0.114953121
jg17859	jg17859: E3 ubiquitin-protein ligase Nedd-4 isoform X2	-0.258093261	4.361470406	0.205247671	0.372996829
jg11679	jg11679: Peroxisomal multifunctional enzyme type 2-like Protein	-0.258070918	2.305307141	0.27831278	0.457864514
jg5499	jg5499: ubiquitin-like-conjugating enzyme ATG3	-0.257907902	6.808250401	0.011942105	0.051144099
jg3697	jg3697: choline/ethanolamine kinase	-0.257871277	6.814601743	0.081113298	0.198128486
jg10591	jg10591: PREDICTED: uncharacterized protein LOC103314863	-0.257652661	2.65057381	0.183398227	0.344872549
jg9930	jg9930: arginine kinase isoform X1	-0.257499243	9.054921822	0.036759041	0.114124691
jg9501	jg9501: angiotensin-converting enzyme-like	-0.257476218	11.87739226	0.027863743	0.094377261
jg9809	jg9809: spermine synthase isoform X1	-0.257033534	6.096585909	0.026338294	0.090719677
jg6245	jg6245: UPF0047 protein YjbQ	-0.256889803	5.05064982	0.025179745	0.08789205
jg18217	jg18217: PREDICTED: uncharacterized protein LOC658984	-0.256778943	6.654510194	0.055370686	0.152681183
jg13285	jg13285: nuclear hormone receptor HR96 isoform X2	-0.256756773	5.674375316	0.01649548	0.064913317
jg11806	jg11806: ATP synthase lipid-binding protein, mitochondrial	-0.256543891	8.733121656	0.007264477	0.035364475
jg3977	jg3977: SWI/SNF-related matrix-associated actin-dependent regulator of chromatin subfamily B member 1	-0.256366888	7.75845234	0.043353381	0.128147493
jg11511	jg11511: mannosyl-oligosaccharide glucosidase	-0.256154136	8.10541537	0.029448389	0.097854768
jg7662	jg7662: ubiquitin carboxyl-terminal hydrolase 31	-0.255962246	4.248954441	0.132911703	0.277705325
jg7574	jg7574: Derlin-1-like Protein	-0.255953896	4.721834577	0.074213547	0.186461538
jg7414	jg7414: polypeptide N-acetylgalactosaminyltransferase 1 isoform X1	-0.25595328	7.676799197	0.094174118	0.21857965
jg9663	jg9663: WAP, Kazal, immunoglobulin, Kunitz and NTR domain-containing protein	-0.255444114	2.858524584	0.56969737	0.725557972
jg1502	jg1502: Transforming growth factor beta regulator 1-like Protein	-0.25541553	4.965578038	0.02735626	0.093178497
jg13501	jg13501: Endothelin-converting enzyme 2-like Protein	-0.255384541	5.159238289	0.110037428	0.243263439
jg6643	jg6643: pre-mRNA-processing factor 6	-0.255372737	6.674124496	0.00355414	0.021275445
jg4729	jg4729: glass bottom boat protein precursor	-0.25532921	7.824656074	0.00450697	0.0252106
jg9062	jg9062: mediator of RNA polymerase II transcription subunit 28 isoform X1	-0.255115059	6.555600008	0.013447584	0.055746839
jg2675	jg2675: synaptotagmin-10 isoform X2	-0.254792262	3.042487961	0.135168045	0.280540378
jg15726	jg15726: alpha-tocopherol transfer protein isoform X1	-0.254627413	4.56192435	0.257142426	0.433765991
jg12670	jg12670: protein deadpan	-0.254449494	2.523731323	0.268255007	0.447338963
jg11003	jg11003: paired box protein Pax-5 isoform X5	-0.254445146	3.456727254	0.151286969	0.302808284
jg1952	jg1952: E3 ubiquitin-protein ligase UBR2	-0.253967063	7.268568352	0.01030426	0.045754557
jg4811	jg4811: muscleblind-like protein 2a isoform X1	-0.253771736	6.17510253	0.040832017	0.122862805
jg11319	jg11319: polyadenylate-binding protein 4-like	-0.253701116	3.979033482	0.154555932	0.307581606
jg19915	jg19915: actin-related protein 10	-0.253590842	4.509779689	0.029138192	0.097216874
jg11948	jg11948: WD repeat-containing protein 44	-0.253444885	7.180937688	0.098820719	0.226391776
jg5654	jg5654: uncharacterized protein BDFB_000628	-0.25312654	7.105996152	0.01982092	0.073960489
jg4827	jg4827: PREDICTED: uncharacterized protein LOC109596273	-0.253031366	5.66449075	0.066138517	0.172910141
jg17668	jg17668: RNA-binding protein Nova-1 isoform X4	-0.252965159	3.656019258	0.28046356	0.460732455
m1-g20044	m1-g20044: 4-hydroxybenzoate polyprenyltransferase, mitochondrial	-0.252853592	4.158036336	0.137183235	0.283163478
jg15815	jg15815: zinc finger protein 675	-0.252786614	5.276642545	0.048435745	0.138903396
jg15720	jg15720: GTPase-activating protein CdGAPr isoform X2	-0.252495579	5.284459379	0.078409853	0.193589715
jg11642	jg11642: ubiquitin-protein ligase E3A	-0.25247613	7.4383547	0.01007175	0.045053897
jg14720	jg14720: phosphoglycerate kinase	-0.252372929	5.775472018	0.023082272	0.082684812
jg16550	jg16550: DNA-directed RNA polymerase II subunit RPB1 isoform X2	-0.252048072	7.337394244	0.094867163	0.219512278
jg11361	jg11361: TAF6-like RNA polymerase II p300/CBP-associated factor-associated factor 65 kDa subunit 6L	-0.251452854	5.145793503	0.071011196	0.181022726
jg2311	jg2311: protein decapentaplegic isoform X2	-0.251322569	5.792590074	0.128553635	0.270662856
jg1590	jg1590: TWiK family of potassium channels protein 7-like Protein	-0.251117203	7.006898289	0.028585892	0.095904821
jg473	jg473: phospholipid scramblase 2-like isoform X2	-0.251081863	2.49332702	0.181099226	0.341971295
jg14344	jg14344: Zinc finger protein 26-like Protein	-0.250864677	4.682265851	0.043506859	0.128507557
jg10019	jg10019: PREDICTED: uncharacterized protein LOC100142093	-0.250638471	4.198937196	0.278399703	0.457924226
jg1758	jg1758: UDP-glucuronosyltransferase 1-7-like Protein	-0.250368079	4.021154439	0.173005005	0.331251116
jg16901	jg16901: probable glucosamine 6-phosphate N-acetyltransferase isoform X2	-0.250267268	4.93902942	0.370656446	0.549154391
jg6267	jg6267: microsomal triglyceride transfer protein large subunit	-0.250210301	5.855824478	0.134903005	0.280350361
jg5544	jg5544: PREDICTED: uncharacterized protein LOC658244	-0.250096064	10.02746429	0.024600114	0.086444457
jg4886	jg4886: tribbles homolog 2	-0.24989408	5.437671772	0.073291983	0.18499911
jg6301	jg6301: pre-mRNA-splicing regulator female-lethal(2)D	-0.249877484	8.796953796	0.031505959	0.103321485
jg16762	jg16762: CD109 antigen	-0.249517225	8.700560836	0.039372554	0.119784415
[truncated: 7,046 more rows]
