# Supplementary material for: Transcriptomic and functional screening of weapon formation genes implies significance of cell adhesion molecules and female-biased genes in broad-horned flour beetle
Source: PLoS Genet. 2023 Dec 5;19(12):e1011069. doi: 10.1371/journal.pgen.1011069 (PMC10723671; doi:10.1371/journal.pgen.1011069)
Supplement: S3 Table — (XLSX) [file pgen.1011069.s003.xlsx]

## Sheet: Enriched.GO.in.DEGs.221202
GO ID	GO Name	GO Category	FDR	P-Value	Genes in DEGs	Genes in non-DEGs	other DEGs	other non-DEGs
GO:0098609	cell-cell adhesion	BIOLOGICAL_PROCESS	9.55852e-06	1.74553e-09	15	17	658	8355
GO:0007155	cell adhesion	BIOLOGICAL_PROCESS	2.0039e-05	7.31884e-09	21	46	652	8326
GO:0050794	regulation of cellular process	BIOLOGICAL_PROCESS	0.00035723	4.13926e-07	126	987	547	7385
GO:0098742	cell-cell adhesion via plasma-membrane adhesion molecules	BIOLOGICAL_PROCESS	0.00035723	4.71712e-07	9	7	664	8365
GO:0007156	homophilic cell adhesion via plasma membrane adhesion molecules	BIOLOGICAL_PROCESS	0.00035723	4.71712e-07	9	7	664	8365
GO:1903506	regulation of nucleic acid-templated transcription	BIOLOGICAL_PROCESS	0.00035723	5.21885e-07	63	386	610	7986
GO:0006355	regulation of DNA-templated transcription	BIOLOGICAL_PROCESS	0.00035723	5.21885e-07	63	386	610	7986
GO:2001141	regulation of RNA biosynthetic process	BIOLOGICAL_PROCESS	0.00035723	5.21885e-07	63	386	610	7986
GO:0065007	biological regulation	BIOLOGICAL_PROCESS	0.000403585	6.63306e-07	137	1110	536	7262
GO:0050789	regulation of biological process	BIOLOGICAL_PROCESS	0.000487992	1.06938e-06	131	1058	542	7314
GO:0031326	regulation of cellular biosynthetic process	BIOLOGICAL_PROCESS	0.000693255	1.77238e-06	65	420	608	7952
GO:0010556	regulation of macromolecule biosynthetic process	BIOLOGICAL_PROCESS	0.000693255	1.6485e-06	65	419	608	7953
GO:0051252	regulation of RNA metabolic process	BIOLOGICAL_PROCESS	0.000715347	2.22076e-06	63	405	610	7967
GO:0009889	regulation of biosynthetic process	BIOLOGICAL_PROCESS	0.000715347	2.1985e-06	65	423	608	7949
GO:0019219	regulation of nucleobase-containing compound metabolic process	BIOLOGICAL_PROCESS	0.000715347	2.05782e-06	64	413	609	7959
GO:0009888	tissue development	BIOLOGICAL_PROCESS	0.00094354	3.10148e-06	7	4	666	8368
GO:0051171	regulation of nitrogen compound metabolic process	BIOLOGICAL_PROCESS	0.00150156	5.20994e-06	70	482	603	7890
GO:0080090	regulation of primary metabolic process	BIOLOGICAL_PROCESS	0.00152063	5.55381e-06	70	483	603	7889
GO:0010468	regulation of gene expression	BIOLOGICAL_PROCESS	0.00245957	1.03305e-05	68	474	605	7898
GO:0031323	regulation of cellular metabolic process	BIOLOGICAL_PROCESS	0.00314936	1.49531e-05	68	480	605	7892
GO:0060255	regulation of macromolecule metabolic process	BIOLOGICAL_PROCESS	0.0032446	1.59979e-05	73	529	600	7843
GO:0051056	regulation of small GTPase mediated signal transduction	BIOLOGICAL_PROCESS	0.00394215	2.01571e-05	8	10	665	8362
GO:0010646	regulation of cell communication	BIOLOGICAL_PROCESS	0.00457325	2.42192e-05	21	84	652	8288
GO:0023051	regulation of signaling	BIOLOGICAL_PROCESS	0.00481497	2.81372e-05	21	85	652	8287
GO:0019222	regulation of metabolic process	BIOLOGICAL_PROCESS	0.00701565	4.35595e-05	73	547	600	7825
GO:0006351	DNA-templated transcription	BIOLOGICAL_PROCESS	0.00778418	5.25958e-05	64	463	609	7909
GO:0097659	nucleic acid-templated transcription	BIOLOGICAL_PROCESS	0.00778418	5.25958e-05	64	463	609	7909
GO:0032774	RNA biosynthetic process	BIOLOGICAL_PROCESS	0.00900156	6.24652e-05	64	466	609	7906
GO:0050808	synapse organization	BIOLOGICAL_PROCESS	0.0106444	7.72111e-05	7	9	666	8363
GO:0007264	small GTPase mediated signal transduction	BIOLOGICAL_PROCESS	0.0106444	7.96966e-05	14	45	659	8327
GO:0060429	epithelium development	BIOLOGICAL_PROCESS	0.0186431	0.00014299	4	1	669	8371
GO:0006357	regulation of transcription by RNA polymerase II	BIOLOGICAL_PROCESS	0.0229742	0.000180404	32	188	641	8184
GO:0048015	phosphatidylinositol-mediated signaling	BIOLOGICAL_PROCESS	0.0491184	0.000403639	4	2	669	8370
GO:0048017	inositol lipid-mediated signaling	BIOLOGICAL_PROCESS	0.0491184	0.000403639	4	2	669	8370
GO:0030312	external encapsulating structure	CELLULAR_COMPONENT	0.00044188	8.87634e-07	13	23	660	8349
GO:0031012	extracellular matrix	CELLULAR_COMPONENT	0.00044188	8.87634e-07	13	23	660	8349
GO:0071944	cell periphery	CELLULAR_COMPONENT	0.00176232	7.08018e-06	34	171	639	8201
GO:0030054	cell junction	CELLULAR_COMPONENT	0.0106444	7.96966e-05	14	45	659	8327
GO:0003677	DNA binding	MOLECULAR_FUNCTION	0.00176232	6.78251e-06	67	458	606	7914
GO:0140110	transcription regulator activity	MOLECULAR_FUNCTION	0.00263959	1.15687e-05	41	233	632	8139
GO:0005515	protein binding	MOLECULAR_FUNCTION	0.00288297	1.31618e-05	164	1472	509	6900
GO:0060589	nucleoside-triphosphatase regulator activity	MOLECULAR_FUNCTION	0.00481497	2.80169e-05	22	92	651	8280
GO:0030695	GTPase regulator activity	MOLECULAR_FUNCTION	0.00481497	2.80169e-05	22	92	651	8280
GO:0030234	enzyme regulator activity	MOLECULAR_FUNCTION	0.00688212	4.14737e-05	32	172	641	8200
GO:0042302	structural constituent of cuticle	MOLECULAR_FUNCTION	0.00778418	5.07466e-05	8	12	665	8360
